# Supplementary material for: Transcriptome and microbiome of coconut rhinoceros beetle (Oryctes rhinoceros) larvae
Source: BMC Genomics. 2019 Dec 9;20:957. doi: 10.1186/s12864-019-6352-3 (PMC6902462; doi:10.1186/s12864-019-6352-3)
Supplement: Supplementary file 1 — Additional file 1: Table S1. General fastq and FastQC statistics for the Oryctes rhinoceros RNA-Seq. Data produced by MultiQC v1.5.dev0 [29]. [file 12864_2019_6352_MOESM1_ESM.xlsx]

## Sheet: Sheet1
Library	Phred	% GC	Average Read Length	% Bases Q ≥ 20	% Bases Q ≥ 30	Average Quality	# Reads	# Bases	% Duplicate Reads
Fat Body R1	33	0.4186	144.46	0.9921	0.9717	39.73	14457338	2088448615	0.758
Fat Body R2	33	0.4172	141.99	0.9872	0.9595	39.31	14457338	2052815032	0.739
Gastric Ceca R1	33	0.4159	145.83	0.9921	0.9721	39.76	11988182	1748279888	0.708
Gastric Cecae R2	33	0.4155	142.31	0.986	0.9568	39.24	11988182	1706047381	0.673
Hindgut R1	33	0.3857	146.25	0.992	0.972	39.75	12785403	1869922601	0.753
Hindgut R2	33	0.3852	142.81	0.9862	0.9576	39.26	12785403	1825846763	0.729
Midgut R1	33	0.4421	145.63	0.9919	0.971	39.72	14662354	2135213348	0.763
Midgut R2	33	0.4418	142.27	0.9857	0.9555	39.2	14662354	2086025882	0.738
