# Supplementary material for: Transcriptome and microbiome of coconut rhinoceros beetle (Oryctes rhinoceros) larvae
Source: BMC Genomics. 2019 Dec 9;20:957. doi: 10.1186/s12864-019-6352-3 (PMC6902462; doi:10.1186/s12864-019-6352-3)
Supplement: Supplementary file 4 — Additional file 4: Data S1. Annotations and differential expression statistics for Oryctes rhinoceros tissues. Putative annotations based on Blast2GO of the full transcriptome including UniProt ID, and manual BLAST results of highly or differentially expressed transcripts. All non-insect transcripts are noted in bracketed descriptions. “#N/A” means Blast2GO failed to annotate the transcript. “Unidentifiable” means there were no hits, the results were overly ambiguous, or the hits were only to unidentified hypothetical proteins even after manual BLAST to the NCBI database. Expression values are given in reads per kilobase per million mapped reads. Contigs are differentially expressed in a tissue or pair of tissues if the mean p-value for the difference between the normalized expression values of for all pairs with that tissue or tissue pair is less than 0.1, and significantly differentially expressed (marked with an*) if the mean p value is < 0.05. The next column notes if this significance refers to over- or under-expression relative to others. Contigs are marked as whether or not they are highly expressed if their raw expression value in the tissue where there are differentially expressed [or mean expression value for pairs] is in the top 1% (•) or 0.01% (••). FB=Fat Body. GC = Gastric Cecae. HG = Hindgut. MG = Midgut. [file 12864_2019_6352_MOESM4_ESM.xlsx]

## Sheet: Sheet1
Contig	Differentially Expressed?	Direction	Also Highly Expressed?	Blast2GO Annotation	Manual BLAST Annotation	Raw Expression-FB	Raw Expression-MG	Raw Expression-HG	Raw Expression-GC	Normalized Expression-FB	Normalized Expression-MG	Normalized Expression-HG	Normalized Expression-GC
CG_1				D6WN73_TRICAGeneral transcription factor 3C polypeptide 5-like Protein OS=Tribolium castaneum OX=7070 GN=TcasGA2_TC010945 PE=4 SV=1		896	253	354	301	835.595	264.026	427.981	256.043
CG_10				#N/A		7	18	2	6	6.52809	18.7845	2.41797	5.10385
CG_100				#N/A		0	2	0	6	0	2.08717	0	5.10385
CG_1000				D6WLP1_TRICAmRNA-capping enzyme OS=Tribolium castaneum OX=7070 GN=TcasGA2_TC013414 PE=3 SV=1		155	150	170	140	144.551	156.537	205.528	119.09
CG_10000				D6X0C2_TRICANuclear pore complex protein Nup160 homolog-like Protein OS=Tribolium castaneum OX=7070 GN=TcasGA2_TC011717 PE=4 SV=2		737	504	444	585	687.314	525.966	536.79	497.626
CG_10001				#N/A		33	7	6	20	30.7753	7.30508	7.25392	17.0128
CG_10002				#N/A		38	103	38	98	35.4382	107.489	45.9415	83.3629
CG_10003				#N/A		118	165	117	183	110.045	172.191	141.452	155.667
CG_10004				D6WQX4_TRICACytochrome c oxidase subunit 6C-1-like Protein OS=Tribolium castaneum OX=7070 GN=TcasGA2_TC030045 PE=4 SV=1		265	221	1902	209	247.135	230.632	2299.49	177.784
CG_10005				D6WQX4_TRICACytochrome c oxidase subunit 6C-1-like Protein OS=Tribolium castaneum OX=7070 GN=TcasGA2_TC030045 PE=4 SV=1		802	418	0	221	747.932	436.218	0	187.992
CG_10006				#N/A		3	2	0	2	2.79775	2.08717	0	1.70128
CG_10007				#N/A		534	287	258	314	498	299.508	311.919	267.102
CG_10008				#N/A		53	118	57	141	49.4269	123.143	68.9123	119.941
CG_10009				#N/A		26	31	40	64	24.2472	32.3511	48.3595	54.4411
CG_1001				#N/A		2117	3702	1156	5730	1974.28	3863.34	1397.59	4874.18
CG_10010				#N/A		9	31	0	53	8.39326	32.3511	0	45.084
CG_10011				#N/A		41	169	20	348	38.2359	176.365	24.1797	296.023
CG_10012				#N/A		15	664	10	351	13.9888	692.939	12.0899	298.575
CG_10013				#N/A		2	55	0	0	1.86517	57.397	0	0
CG_10014				#N/A		8	20	2	26	7.46067	20.8717	2.41797	22.1167
CG_10015				D2A232_TRICAProtein white-like Protein OS=Tribolium castaneum OX=7070 GN=TcasGA2_TC008454 PE=4 SV=1		15831	944	118	1057	14763.7	985.142	142.66	899.129
CG_10016				#N/A		38	125	26	160	35.4382	130.448	31.4337	136.103
CG_10017				#N/A		27	35	6	20	25.1798	36.5254	7.25392	17.0128
CG_10018				A0A139WCL6_TRICAIsoform of A0A139WCI6, Uncharacterized protein OS=Tribolium castaneum OX=7070 GN=TcasGA2_TC034259 PE=4 SV=1		62	267	238	356	57.8202	278.637	287.739	302.829
CG_10019				#N/A		92	39	29	41	85.7977	40.6997	35.0606	34.8763
CG_1002				A0A139W8D1_TRICAATP-dependent RNA helicase p62-like Protein OS=Tribolium castaneum OX=7070 GN=TcasGA2_TC031754 PE=3 SV=1		11255	8803	11309	12171	10496.2	9186.66	13672.4	10353.2
CG_10020				#N/A		6	49	2	59	5.5955	51.1355	2.41797	50.1879
CG_10021				D7EIK0_TRICAUDP-xylose and UDP-N-acetylglucosamine transporter-like Protein OS=Tribolium castaneum OX=7070 GN=TcasGA2_TC001443 PE=4 SV=1		291	473	205	270	271.382	493.615	247.842	229.673
CG_10022				#N/A		182	155	212	230	169.73	161.755	256.305	195.648
CG_10023				D6WEK1_TRICAAdenosine deaminase CECR1-A-like Protein OS=Tribolium castaneum OX=7070 GN=TcasGA2_TC003178 PE=4 SV=1		359	1456	240	553	334.798	1519.46	290.157	470.405
CG_10024				D2A4Z2_TRICACoronin OS=Tribolium castaneum OX=7070 GN=TcasGA2_TC015441 PE=3 SV=1		823	585	161	697	767.517	610.496	194.647	592.897
CG_10025				#N/A		8	88	96	56	7.46067	91.8353	116.063	47.636
CG_10026				#N/A		0	39	0	115	0	40.6997	0	97.8238
CG_10027				A0A139WAE3_TRICAG-protein coupled receptor 124-like Protein OS=Tribolium castaneum OX=7070 GN=TcasGA2_TC030948 PE=3 SV=1		549	381	269	353	511.989	397.605	325.218	300.277
CG_10028				#N/A		869	225	268	187	810.415	234.806	324.009	159.07
CG_10029				#N/A		204	416	363	542	190.247	434.13	438.862	461.048
CG_1003				D6WIY8_TRICAZinc finger CCCH domain-containing protein 10-like Protein OS=Tribolium castaneum OX=7070 GN=TcasGA2_TC013984 PE=4 SV=1		976	895	1120	1140	910.202	934.006	1354.07	969.732
CG_10030				D6WQQ6_TRICAExosome complex component RRP41-like Protein OS=Tribolium castaneum OX=7070 GN=TcasGA2_TC009968 PE=4 SV=1		328	278	154	304	305.888	290.116	186.184	258.595
CG_10031				#N/A		0	0	0	8	0	0	0	6.80514
CG_10032				#N/A		87	151	36	113	81.1348	157.581	43.5235	96.1225
CG_10033				#N/A		23	31	464	51	21.4494	32.3511	560.97	43.3827
CG_10034				#N/A		46	24	169	26	42.8989	25.046	204.319	22.1167
CG_10035				D7EIK2_TRICAUncharacterized protein OS=Tribolium castaneum OX=7070 GN=TcasGA2_TC001442 PE=4 SV=1		74	28	166	18	69.0112	29.2203	200.692	15.3116
CG_10036				D6W976_TRICABTB/POZ domain-containing protein 17-like Protein OS=Tribolium castaneum OX=7070 GN=TcasGA2_TC000949 PE=4 SV=2		309	362	167	477	288.168	377.777	201.901	405.756
CG_10037				D6WK60_TRICAIsoform of A0A139WHZ6, Krueppel homolog 1-like Protein OS=Tribolium castaneum OX=7070 GN=TcasGA2_TC012990 PE=4 SV=2		269	202	161	278	250.865	210.804	194.647	236.478
CG_10038				D6WFR8_TRICARNA polymerase-associated protein Rtf1-like Protein OS=Tribolium castaneum OX=7070 GN=TcasGA2_TC001573 PE=4 SV=2		186	122	64	142	173.461	127.317	77.3752	120.791
CG_10039				#N/A		0	0	0	39	0	0	0	33.175
CG_1004				A0A139WCE2_TRICAIsoform of A0A139WCF5, Ecdysone-induced protein 75B, isoforms C/D-like Protein OS=Tribolium castaneum OX=7070 GN=TcasGA2_TC031236 PE=3 SV=1		3238	2209	2258	1903	3019.71	2305.27	2729.89	1618.77
CG_10040				D2A0U9_TRICAIsoform of A0A139WJT1, Choline/ethanolaminephosphotransferase 1-like Protein OS=Tribolium castaneum OX=7070 GN=TcasGA2_TC008273 PE=3 SV=1		39	123	95	77	36.3708	128.361	114.854	65.4994
CG_10041				#N/A		2	9	32	44	1.86517	9.39224	38.6876	37.4282
CG_10042				#N/A		399	31	109	18	372.101	32.3511	131.78	15.3116
CG_10043				D6WB87_TRICAInsulin-degrading enzyme-like Protein OS=Tribolium castaneum OX=7070 GN=TcasGA2_TC000308 PE=4 SV=2		830	361	224	385	774.045	376.733	270.813	327.497
CG_10044				#N/A		246	182	159	195	229.416	189.932	192.229	165.875
CG_10045				#N/A		18	6	24	13	16.7865	6.2615	29.0157	11.0583
CG_10046				#N/A		18	11	16	25	16.7865	11.4794	19.3438	21.266
CG_10047				#N/A		2895	244	203	47	2699.83	254.634	245.424	39.9802
CG_10048				#N/A		0	0	12	4	0	0	14.5078	3.40257
CG_10049				D6WVD0_TRICAPre-mRNA-splicing factor Syf2-like Protein OS=Tribolium castaneum OX=7070 GN=TcasGA2_TC006199 PE=4 SV=1		545	162	321	298	508.258	169.06	388.085	253.491
CG_1005				#N/A		0	121	0	147	0	126.273	0	125.044
CG_10050				#N/A		0	36	0	23	0	37.569	0	19.5648
CG_10051				D6X1B7_TRICAFACT complex subunit SSRP1 OS=Tribolium castaneum OX=7070 GN=TcasGA2_TC012866 PE=3 SV=2		1371	622	1070	985	1278.57	649.108	1293.62	837.882
CG_10052				#N/A		4	2	6	0	3.73034	2.08717	7.25392	0
CG_10053				D6X1U3_TRICAUncharacterized protein OS=Tribolium castaneum OX=7070 GN=TcasGA2_TC012119 PE=4 SV=2		1425	705	962	919	1328.93	735.726	1163.05	781.74
CG_10054				D6WTF9_TRICAUncharacterized protein OS=Tribolium castaneum OX=7070 GN=TcasGA2_TC009164 PE=4 SV=1		566	280	116	327	527.843	292.203	140.243	278.16
CG_10055				#N/A		41	93	36	117	38.2359	97.0532	43.5235	99.5251
CG_10056				#N/A		0	3	0	8	0	3.13075	0	6.80514
CG_10057				#N/A		102	112	102	182	95.1236	116.881	123.317	154.817
CG_10058				#N/A		75	41	15	134	69.9438	42.7869	18.1348	113.986
CG_10059				D6WCA6_TRICARegulator of nonsense transcripts 1 homolog-like Protein OS=Tribolium castaneum OX=7070 GN=TcasGA2_TC000192 PE=4 SV=1		136	87	89	114	126.831	90.7917	107.6	96.9732
CG_1006				#N/A		106	321	30	152	98.8539	334.99	36.2696	129.298
CG_10060				#N/A		4	8	1	7	3.73034	8.34866	1.20899	5.95449
CG_10061				#N/A		0	7	0	20	0	7.30508	0	17.0128
CG_10062				#N/A		0	29	0	26	0	30.2639	0	22.1167
CG_10063				A0A139WB81_TRICAIsoform of A0A139WB84, Uncharacterized protein OS=Tribolium castaneum OX=7070 GN=TcasGA2_TC034342 PE=4 SV=1		38	163	1	279	35.4382	170.104	1.20899	237.329
CG_10064				#N/A		423	148	523	114	394.483	154.45	632.3	96.9732
CG_10065				D6WZB2_TRICAUncharacterized protein OS=Tribolium castaneum OX=7070 GN=TcasGA2_TC012638 PE=4 SV=1		390	125	211	194	363.708	130.448	255.096	165.025
CG_10066				#N/A		462	493	243	483	430.854	514.486	293.784	410.86
CG_10067				#N/A		102	148	39	241	95.1236	154.45	47.1505	205.005
CG_10068				#N/A		37	31	14	22	34.5056	32.3511	16.9258	18.7141
CG_10069				#N/A		2	29	6	193	1.86517	30.2639	7.25392	164.174
CG_1007				D2A0C2_TRICAMitogen-activated protein kinase kinase kinase-like Protein OS=Tribolium castaneum OX=7070 GN=TcasGA2_TC007298 PE=4 SV=1		317	625	86	529	295.629	652.239	103.973	449.99
CG_10070				D6WTW8_TRICA40S ribosomal protein S17-like Protein OS=Tribolium castaneum OX=7070 GN=TcasGA2_TC015910 PE=3 SV=1		0	0	43	0	0	0	51.9865	0
CG_10071				D2A2K0_TRICAMenin-like Protein OS=Tribolium castaneum OX=7070 GN=TcasGA2_TC007870 PE=4 SV=1		73	70	27	101	68.0786	73.0508	32.6427	85.9148
CG_10072				#N/A		2	4	4	4	1.86517	4.17433	4.83595	3.40257
CG_10073				#N/A		39	110	91	191	36.3708	114.794	110.018	162.473
CG_10074				#N/A		33	60	25	92	30.7753	62.615	30.2247	78.2591
CG_10075				#N/A		5	14	6	17	4.66292	14.6102	7.25392	14.4609
CG_10076				#N/A		120	8	48	14	111.91	8.34866	58.0314	11.909
CG_10077				#N/A		54	24	19	35	50.3595	25.046	22.9708	29.7725
CG_10078				#N/A		73	33	98	74	68.0786	34.4382	118.481	62.9475
CG_10079				#N/A		85	173	96	382	79.2696	180.54	116.063	324.945
CG_1008				#N/A		6	465	17	547	5.5955	485.266	20.5528	465.301
CG_10080				#N/A		6	25	2	30	5.5955	26.0896	2.41797	25.5193
CG_10081				#N/A		113	96	59	80	105.382	100.184	71.3302	68.0514
CG_10082				D6WTG3_TRICALuciferin 4-monooxygenase-like Protein OS=Tribolium castaneum OX=7070 GN=TcasGA2_TC009648 PE=4 SV=1		636	189	33	163	593.123	197.237	39.8966	138.655
CG_10083				#N/A		4	11	6	5	3.73034	11.4794	7.25392	4.25321
CG_10084				A0A139WFK9_TRICACystathionine beta-synthase OS=Tribolium castaneum OX=7070 GN=TcasGA2_TC033633 PE=3 SV=1		646	443	582	519	602.449	462.307	703.631	441.483
CG_10085				#N/A		0	4	16	28	0	4.17433	19.3438	23.818
CG_10086	Fat Body	over		#N/A	unidentifiable	823	0	7	0	767.517	0	8.46291	0
CG_10087				#N/A		0	44	0	43	0	45.9176	0	36.5776
CG_10088				D6W9Y1_TRICAImportin subunit alpha OS=Tribolium castaneum OX=7070 GN=TcasGA2_TC000505 PE=3 SV=1		1933	1141	1110	1643	1802.68	1190.73	1341.98	1397.6
CG_10089				D6X260_TRICAProtein-tyrosine sulfotransferase OS=Tribolium castaneum OX=7070 GN=TcasGA2_TC012060 PE=3 SV=1		951	280	312	322	886.887	292.203	377.204	273.907
CG_1009				#N/A		2046	2011	1430	2154	1908.07	2098.64	1728.85	1832.28
CG_10090				D6WMB9_TRICAUncharacterized protein OS=Tribolium castaneum OX=7070 GN=TcasGA2_TC014503 PE=4 SV=1		324	75	127	145	302.157	78.2687	153.541	123.343
CG_10091				A0A139WIK9_TRICAIsoform of D6WKL8, Putative multidrug resistance-associated protein lethal(2)03659-like Protein OS=Tribolium castaneum OX=7070 GN=TcasGA2_TC010434 PE=4 SV=1		21	104	39	30	19.5843	108.533	47.1505	25.5193
CG_10092				A0A139WIC1_TRICAIsoform of D6WKL8, Putative multidrug resistance-associated protein lethal(2)03659-like Protein OS=Tribolium castaneum OX=7070 GN=TcasGA2_TC010434 PE=4 SV=1		59	111	44	56	55.0225	115.838	53.1954	47.636
CG_10093				D6WJW0_TRICAPutative multidrug resistance-associated protein lethal(2)03659-like Protein OS=Tribolium castaneum OX=7070 GN=TcasGA2_TC013751 PE=4 SV=2		59	505	156	202	55.0225	527.009	188.602	171.83
CG_10094				#N/A		36	31	28	39	33.573	32.3511	33.8516	33.175
CG_10095				D6WYB5_TRICAUncharacterized protein OS=Tribolium castaneum OX=7070 GN=TcasGA2_TC015981 PE=4 SV=1		114	160	87	204	106.315	166.973	105.182	173.531
CG_10096				D6WV92_TRICAMethyltransferase-like protein 14 homolog OS=Tribolium castaneum OX=7070 GN=TcasGA2_TC006811 PE=3 SV=2		383	323	307	333	357.18	337.077	371.159	283.264
CG_10097				A0A139WFU2_TRICAUncharacterized protein OS=Tribolium castaneum OX=7070 GN=TcasGA2_TC033598 PE=4 SV=1		211	217	207	355	196.775	226.457	250.26	301.978
CG_10098				#N/A		0	15	11	134	0	15.6537	13.2989	113.986
CG_10099				D6WGB4_TRICAMediator of RNA polymerase II transcription subunit 29-like Protein OS=Tribolium castaneum OX=7070 GN=TcasGA2_TC010345 PE=4 SV=1		348	149	144	182	324.539	155.494	174.094	154.817
CG_101				D6W7P7_TRICAUncharacterized protein OS=Tribolium castaneum OX=7070 GN=TcasGA2_TC010783 PE=4 SV=1		553	3349	121	4428	515.719	3494.96	146.287	3766.64
CG_1010	MG/GC	over		#N/A	unidentifiable	10	770	8	751	9.32584	803.559	9.6719	638.832
CG_10100				#N/A		11	7	12	23	10.2584	7.30508	14.5078	19.5648
CG_10101				#N/A		27	16	49	12	25.1798	16.6973	59.2404	10.2077
CG_10102				#N/A		51	33	89	21	47.5618	34.4382	107.6	17.8635
CG_10103				#N/A		238	159	308	149	221.955	165.93	372.368	126.746
CG_10104				D6W9U1_TRICAWD repeat-containing protein 26 homolog-like Protein OS=Tribolium castaneum OX=7070 GN=TcasGA2_TC001051 PE=4 SV=1		619	455	370	472	577.269	474.83	447.325	401.503
CG_10105				#N/A		751	265	221	226	700.371	276.549	267.186	192.245
CG_10106				D6WH93_TRICATransmembrane protein 120 homolog-like Protein OS=Tribolium castaneum OX=7070 GN=TcasGA2_TC003901 PE=4 SV=1		827	551	226	694	771.247	575.014	273.231	590.346
CG_10107				#N/A		527	474	401	761	491.472	494.658	484.804	647.339
CG_10108				#N/A		10	67	21	53	9.32584	69.92	25.3887	45.084
CG_10109				D6WSX5_TRICAUncharacterized protein OS=Tribolium castaneum OX=7070 GN=TcasGA2_TC009208 PE=4 SV=1		130	51	74	67	121.236	53.2227	89.4651	56.993
CG_1011				D2A4Z1_TRICAProtein FAM57B-like Protein OS=Tribolium castaneum OX=7070 GN=TcasGA2_TC015440 PE=4 SV=1		878	883	729	917	818.809	921.483	881.352	780.039
CG_10110				#N/A		0	11	1	22	0	11.4794	1.20899	18.7141
CG_10111				#N/A		5	0	0	4	4.66292	0	0	3.40257
CG_10112				#N/A		44	56	14	71	41.0337	58.4406	16.9258	60.3956
CG_10113				D6WWG1_TRICASepiapterin reductase-like Protein OS=Tribolium castaneum OX=7070 GN=TcasGA2_TC006384 PE=4 SV=1		928	279	545	275	865.438	291.16	658.898	233.927
CG_10114				#N/A		84	130	101	122	78.337	135.666	122.108	103.778
CG_10115				D6WQC0_TRICAUncharacterized protein OS=Tribolium castaneum OX=7070 GN=TcasGA2_TC008935 PE=4 SV=1		56	52	94	51	52.2247	54.2663	113.645	43.3827
CG_10116				D6WSR4_TRICA28S ribosomal protein S17, mitochondrial-like Protein OS=Tribolium castaneum OX=7070 GN=TcasGA2_TC008690 PE=4 SV=1		64	60	118	74	59.6854	62.615	142.66	62.9475
CG_10117				#N/A		62	427	580	247	57.8202	445.61	701.213	210.109
CG_10118				#N/A		44	19	31	14	41.0337	19.8281	37.4786	11.909
CG_10119				D6WEU4_TRICACirhin-like Protein OS=Tribolium castaneum OX=7070 GN=TcasGA2_TC003293 PE=4 SV=1		278	130	91	122	259.258	135.666	110.018	103.778
CG_1012				D6W6M0_TRICAUncharacterized protein OS=Tribolium castaneum OX=7070 GN=TcasGA2_TC001601 PE=4 SV=2		636	382	352	437	593.123	398.649	425.564	371.731
CG_10120				#N/A		0	157	0	142	0	163.842	0	120.791
CG_10121				#N/A		3	31	8	44	2.79775	32.3511	9.6719	37.4282
CG_10122				D2A012_TRICAHistone acetyltransferase OS=Tribolium castaneum OX=7070 GN=TcasGA2_TC008142 PE=3 SV=2		365	306	268	354	340.393	319.336	324.009	301.127
CG_10123				#N/A		0	2	0	5	0	2.08717	0	4.25321
CG_10124				#N/A		122	182	128	209	113.775	189.932	154.75	177.784
CG_10125				#N/A		67	35	26	68	62.4831	36.5254	31.4337	57.8437
CG_10126				#N/A		278	104	148	106	259.258	108.533	178.93	90.1681
CG_10127				#N/A		51	24	31	38	47.5618	25.046	37.4786	32.3244
CG_10128				#N/A		40	26	442	38	37.3034	27.1331	534.372	32.3244
CG_10129				D6WW38_TRICAPI-PLC X domain-containing protein 3-like Protein OS=Tribolium castaneum OX=7070 GN=TcasGA2_TC006324 PE=4 SV=1		267	224	160	319	249	233.763	193.438	271.355
CG_1013				#N/A		335	1173	203	907	312.416	1224.12	245.424	771.532
CG_10130				D6WW60_TRICAUncharacterized protein OS=Tribolium castaneum OX=7070 GN=TcasGA2_TC005811 PE=4 SV=1		274	639	267	620	255.528	666.849	322.8	527.398
CG_10131				#N/A		2	1	0	2	1.86517	1.04358	0	1.70128
CG_10132				A0A139WKT3_TRICADynein heavy chain 8, axonemal-like protein OS=Tribolium castaneum OX=7070 GN=TcasGA2_TC034619 PE=4 SV=1		4	4	0	4	3.73034	4.17433	0	3.40257
CG_10133				A0A139WFL1_TRICAIsoform of A0A139WFY2, Ninjurin-1-like Protein OS=Tribolium castaneum OX=7070 GN=TcasGA2_TC031194 PE=4 SV=1		32	3975	51	1026	29.8427	4148.24	61.6584	872.759
CG_10134				#N/A		570	270	291	362	531.573	281.767	351.815	307.932
CG_10135				#N/A		168	99	155	126	156.674	103.315	187.393	107.181
CG_10136				D2A362_TRICAUncharacterized protein OS=Tribolium castaneum OX=7070 GN=TcasGA2_TC007930 PE=4 SV=2		12	6	4	11	11.191	6.2615	4.83595	9.35706
CG_10137				#N/A		2	6	16	6	1.86517	6.2615	19.3438	5.10385
CG_10138				#N/A		14	64	145	103	13.0562	66.7893	175.303	87.6161
CG_10139				D2CG54_TRICAUncharacterized protein OS=Tribolium castaneum OX=7070 GN=GLEAN_15879 PE=4 SV=1		133	46	56	52	124.034	48.0048	67.7033	44.2334
CG_1014				D6WVN8_TRICANADH-ubiquinone oxidoreductase 75 kDa subunit, mitochondrial-like Protein OS=Tribolium castaneum OX=7070 GN=TcasGA2_TC006252 PE=3 SV=1		1689	2126	4478	4202	1575.13	2218.66	5413.85	3574.4
CG_10140				#N/A		186	92	77	266	173.461	96.0096	93.092	226.271
CG_10141				D6WW61_TRICAChromatin accessibility complex protein 1-like Protein OS=Tribolium castaneum OX=7070 GN=TcasGA2_TC005810 PE=4 SV=2		184	58	68	58	171.595	60.5278	82.2111	49.3372
CG_10142				#N/A		39	279	70	283	36.3708	291.16	84.6291	240.732
CG_10143				#N/A		33	23	11	30	30.7753	24.0024	13.2989	25.5193
CG_10144				#N/A		77	72	96	92	71.809	75.1379	116.063	78.2591
CG_10145				D6X024_TRICAUncharacterized protein OS=Tribolium castaneum OX=7070 GN=TcasGA2_TC012323 PE=4 SV=1		251	172	339	229	234.079	179.496	409.847	194.797
CG_10146				#N/A		542	635	290	704	505.46	662.675	350.606	598.852
CG_10147				D6WDY7_TRICADNA-directed RNA polymerase subunit OS=Tribolium castaneum OX=7070 GN=TcasGA2_TC010518 PE=3 SV=1		975	604	748	705	909.269	630.324	904.322	599.703
CG_10148				D6WNY7_TRICAGrowth hormone-inducible transmembrane protein-like Protein OS=Tribolium castaneum OX=7070 GN=TcasGA2_TC013110 PE=3 SV=1		2120	1520	2446	1605	1977.08	1586.25	2957.18	1365.28
CG_10149				D6WGQ1_TRICAUncharacterized protein OS=Tribolium castaneum OX=7070 GN=TcasGA2_TC002128 PE=4 SV=2		9	9	6	3	8.39326	9.39224	7.25392	2.55193
CG_1015				#N/A		2389	5856	2120	8429	2227.94	6111.22	2563.05	7170.06
CG_10150				D6WZR0_TRICAFringe glycosyltransferase-like Protein OS=Tribolium castaneum OX=7070 GN=TcasGA2_TC011785 PE=4 SV=1		116	143	71	316	108.18	149.232	85.8381	268.803
CG_10151				#N/A		10	5	9	8	9.32584	5.21791	10.8809	6.80514
CG_10152				#N/A		15	1	3	14	13.9888	1.04358	3.62696	11.909
CG_10153				#N/A		148	163	64	120	138.022	170.104	77.3752	102.077
CG_10154				#N/A		513	567	349	732	478.416	591.711	421.937	622.67
CG_10155				#N/A		251	148	108	226	234.079	154.45	130.571	192.245
CG_10156				#N/A		90	40	59	276	83.9326	41.7433	71.3302	234.777
CG_10157				D6W9G2_TRICARING finger protein 17-like Protein OS=Tribolium castaneum OX=7070 GN=TcasGA2_TC000988 PE=4 SV=1		317	16	683	506	295.629	16.6973	825.738	430.425
CG_10158				D6WR87_TRICAGuanine nucleotide-binding protein subunit beta-1-like Protein OS=Tribolium castaneum OX=7070 GN=TcasGA2_TC008821 PE=4 SV=1		617	725	582	917	575.404	756.597	703.631	780.039
CG_10159				#N/A		10	62	47	140	9.32584	64.7021	56.8224	119.09
CG_1016				D6WVM0_TRICAtRNA (Uracil-5-)-methyltransferase homolog A-like Protein OS=Tribolium castaneum OX=7070 GN=TcasGA2_TC005909 PE=3 SV=1		361	245	203	346	336.663	255.678	245.424	294.322
CG_10160				#N/A		74	91	46	132	69.0112	94.966	55.6134	112.285
CG_10161				#N/A		0	0	2	2	0	0	2.41797	1.70128
CG_10162				#N/A		66	59	54	63	61.5505	61.5714	65.2853	53.5904
CG_10163				#N/A		11	12	1	12	10.2584	12.523	1.20899	10.2077
CG_10164				D6WPP9_TRICATranscriptional regulator ATRX homolog-like Protein OS=Tribolium castaneum OX=7070 GN=TcasGA2_TC009794 PE=4 SV=2		351	1180	293	1105	327.337	1231.43	354.233	939.959
CG_10165				D6WKK7_TRICARas-related protein Rab-3-like Protein OS=Tribolium castaneum OX=7070 GN=TcasGA2_TC014165 PE=4 SV=2		7	4	2	16	6.52809	4.17433	2.41797	13.6103
CG_10166				D6X2T3_TRICACytochrome P450-like protein OS=Tribolium castaneum OX=7070 GN=TcasGA2_TC012504 PE=3 SV=1	cytochrome P450	241	162	0	1	224.753	169.06	0	0.850642
CG_10167				#N/A		339	78	45	74	316.146	81.3994	54.4044	62.9475
CG_10168				D7EIU4_TRICACytosolic purine 5'-nucleotidase-like Protein OS=Tribolium castaneum OX=7070 GN=TcasGA2_TC002083 PE=4 SV=2		636	179	169	287	593.123	186.801	204.319	244.134
CG_10169				#N/A		42	43	34	46	39.1685	44.8741	41.1056	39.1295
CG_1017				D6W7M3_TRICAMyocyte-specific enhancer factor 2-like Protein OS=Tribolium castaneum OX=7070 GN=TcasGA2_TC010850 PE=4 SV=2		4473	2453	1313	2767	4171.45	2559.91	1587.4	2353.73
CG_10170				#N/A		0	13	0	3	0	13.5666	0	2.55193
CG_10171				#N/A		6740	507	485	921	6285.62	529.096	586.359	783.441
CG_10172				#N/A		12	10	9	24	11.191	10.4358	10.8809	20.4154
CG_10173				#N/A		9	17	1	9	8.39326	17.7409	1.20899	7.65578
CG_10174				#N/A		0	2	2	12	0	2.08717	2.41797	10.2077
CG_10175				#N/A		230	85	64	110	214.494	88.7045	77.3752	93.5706
CG_10176				#N/A		4	6	3	3	3.73034	6.2615	3.62696	2.55193
CG_10177				#N/A		427	44	59	46	398.213	45.9176	71.3302	39.1295
CG_10178				#N/A		320	181	158	282	298.427	188.888	191.02	239.881
CG_10179				#N/A		248	125	116	194	231.281	130.448	140.243	165.025
CG_1018				D2A5Q1_TRICALamin Dm0-like Protein OS=Tribolium castaneum OX=7070 GN=TcasGA2_TC015134 PE=3 SV=1		1694	1028	1593	1887	1579.8	1072.8	1925.92	1605.16
CG_10180				#N/A		320	346	340	440	298.427	361.08	411.056	374.282
CG_10181				D6X063_TRICACOMM domain-containing protein 8-like Protein OS=Tribolium castaneum OX=7070 GN=TcasGA2_TC012212 PE=4 SV=1		155	161	145	201	144.551	168.017	175.303	170.979
CG_10182				#N/A		122	54	80	119	113.775	56.3535	96.719	101.226
CG_10183				#N/A		1	3	0	3	0.932584	3.13075	0	2.55193
CG_10184				D2A0I5_TRICAIsoform of A0A139WJS3, Fasciclin-2-like Protein OS=Tribolium castaneum OX=7070 GN=TcasGA2_TC007253 PE=4 SV=1		3	4	12	67	2.79775	4.17433	14.5078	56.993
CG_10185				D6WWE4_TRICAStructural maintenance of chromosomes protein 6 OS=Tribolium castaneum OX=7070 GN=TcasGA2_TC005764 PE=3 SV=1		200	1026	102	787	186.517	1070.72	123.317	669.455
CG_10186				#N/A		22	67	3	116	20.5168	69.92	3.62696	98.6745
CG_10187				#N/A		100	97	54	227	93.2584	101.228	65.2853	193.096
CG_10188				D6X1C9_TRICAUncharacterized protein OS=Tribolium castaneum OX=7070 GN=TcasGA2_TC012874 PE=4 SV=1		6	16	7	8	5.5955	16.6973	8.46291	6.80514
CG_10189				#N/A		3	0	10	5	2.79775	0	12.0899	4.25321
CG_1019				A0A139WAT9_TRICAIsoform of A0A139WAR8, Brahma OS=Tribolium castaneum OX=7070 GN=TcasGA2_TC011073 PE=4 SV=1		1437	2520	1210	3743	1340.12	2629.83	1462.87	3183.95
CG_10190				#N/A		3	2	9	15	2.79775	2.08717	10.8809	12.7596
CG_10191				#N/A		46	57	29	71	42.8989	59.4842	35.0606	60.3956
CG_10192				D2A1C0_TRICAProgrammed cell death protein 2-like Protein OS=Tribolium castaneum OX=7070 GN=TcasGA2_TC007113 PE=4 SV=1		183	181	176	293	170.663	188.888	212.782	249.238
CG_10193	FatBody	under		D6WG91_TRICAFat body protein 2-like Protein OS=Tribolium castaneum OX=7070 GN=TcasGA2_TC003872 PE=3 SV=1	15-hydroxyprostaglandin dehydrogenase	9	219	199	668	8.39326	228.545	240.588	568.229
CG_10194				A0A139WLL7_TRICAEndothelial zinc finger protein induced by tumor necrosis factor alpha-like Protein OS=Tribolium castaneum OX=7070 GN=TcasGA2_TC032424 PE=4 SV=1		28	37	14	25	26.1123	38.6126	16.9258	21.266
CG_10195				#N/A		99	122	57	190	92.3258	127.317	68.9123	161.622
CG_10196				#N/A		6	11	2	2	5.5955	11.4794	2.41797	1.70128
CG_10197				D2A5M0_TRICAWD repeat-containing protein 62-like Protein OS=Tribolium castaneum OX=7070 GN=TcasGA2_TC015150 PE=4 SV=2		179	168	190	342	166.933	175.322	229.708	290.92
CG_10198				#N/A		241	213	272	284	224.753	222.283	328.845	241.582
CG_10199	Hindgut	over		#N/A	18S small subunit ribosomal RNA	0	5	509	9	0	5.21791	615.375	7.65578
CG_102				A8W492_TRICAChitin deacetylase 6 OS=Tribolium castaneum OX=7070 GN=TcasGA2_TC013662 PE=2 SV=1	chitin deacetylase 9	39	755604	115	227562	36.3708	788535	139.034	193574
CG_1020				D2A0X9_TRICAEukaryotic translation initiation factor 3 subunit K OS=Tribolium castaneum OX=7070 GN=TcasGA2_TC007178 PE=3 SV=1		2696	2354	2332	2057	2514.25	2456.59	2819.36	1749.77
CG_10200				#N/A		116	138	128	299	108.18	144.014	154.75	254.342
CG_10201				#N/A		13	0	11	6	12.1236	0	13.2989	5.10385
CG_10202				D6WE69_TRICAUncharacterized protein OS=Tribolium castaneum OX=7070 GN=TcasGA2_TC010493 PE=4 SV=1		278	351	426	406	259.258	366.298	515.029	345.361
CG_10203				#N/A		188	448	415	521	175.326	467.525	501.73	443.184
CG_10204				#N/A		16	11	2	12	14.9213	11.4794	2.41797	10.2077
CG_10205				#N/A		533	205	61	282	497.067	213.934	73.7482	239.881
CG_10206				#N/A		52	7	57	24	48.4944	7.30508	68.9123	20.4154
CG_10207				D6WNX6_TRICAJmjC domain-containing protein 7-like Protein OS=Tribolium castaneum OX=7070 GN=TcasGA2_TC013115 PE=4 SV=2		158	139	101	115	147.348	145.058	122.108	97.8238
CG_10208				#N/A		30	32	11	42	27.9775	33.3946	13.2989	35.727
CG_10209				D6WD73_TRICACarboxylic ester hydrolase OS=Tribolium castaneum OX=7070 GN=TcasGA2_TC000803 PE=3 SV=2	carboxylesterase	18	218	2	41	16.7865	227.501	2.41797	34.8763
CG_1021				D2A5X5_TRICARad50 OS=Tribolium castaneum OX=7070 GN=TcasGA2_TC015093 PE=4 SV=1		2283	1950	1591	2229	2129.09	2034.99	1923.5	1896.08
CG_10210				#N/A		0	2	0	4	0	2.08717	0	3.40257
CG_10211				#N/A		6	8	1	5	5.5955	8.34866	1.20899	4.25321
CG_10212				D6X270_TRICAUncharacterized protein OS=Tribolium castaneum OX=7070 GN=TcasGA2_TC012417 PE=4 SV=1		126	108	95	103	117.506	112.707	114.854	87.6161
CG_10213				#N/A		315	154	167	221	293.764	160.712	201.901	187.992
CG_10214				A0A139WDE6_TRICATrypsin epsilon-like Protein OS=Tribolium castaneum OX=7070 GN=TcasGA2_TC034083 PE=3 SV=1		127	120	96	208	118.438	125.23	116.063	176.934
CG_10215				#N/A		6	8	7	7	5.5955	8.34866	8.46291	5.95449
CG_10216				#N/A		181	150	171	226	168.798	156.537	206.737	192.245
CG_10217				#N/A		6	6	26	5	5.5955	6.2615	31.4337	4.25321
CG_10218				#N/A		48	57	33	47	44.764	59.4842	39.8966	39.9802
CG_10219				#N/A		62	66	11	75	57.8202	68.8765	13.2989	63.7981
CG_1022				A0A139WEM6_TRICAProtein CLP1 homolog OS=Tribolium castaneum OX=7070 GN=TcasGA2_TC033770 PE=3 SV=1		555	492	284	599	517.584	513.443	343.352	509.535
CG_10220				D2A624_TRICAPutative amino acid permease F13H10.3-like Protein OS=Tribolium castaneum OX=7070 GN=TcasGA2_TC015635 PE=4 SV=2		293	22	443	23	273.247	22.9588	535.581	19.5648
CG_10221				#N/A		21	20	0	40	19.5843	20.8717	0	34.0257
CG_10222				#N/A		6935	730	376	522	6467.47	761.815	454.579	444.035
CG_10223				#N/A		1	14	7	2	0.932584	14.6102	8.46291	1.70128
CG_10224				#N/A		8	17	2	10	7.46067	17.7409	2.41797	8.50642
CG_10225				#N/A		27	14	6	15	25.1798	14.6102	7.25392	12.7596
CG_10226				#N/A		4	1	4	9	3.73034	1.04358	4.83595	7.65578
CG_10227				D6WQ45_TRICASyntaxin-16-like Protein OS=Tribolium castaneum OX=7070 GN=TcasGA2_TC009870 PE=3 SV=2		263	193	222	178	245.27	201.411	268.395	151.414
CG_10228				A0A139WMB2_TRICAProtein xmas-2-like Protein OS=Tribolium castaneum OX=7070 GN=TcasGA2_TC000231 PE=4 SV=1		340	221	265	344	317.079	230.632	320.382	292.621
CG_10229				#N/A		134	401	528	478	124.966	418.477	638.345	406.607
CG_1023				#N/A		7	76	35	236	6.52809	79.3123	42.3146	200.752
CG_10230				D2A031_TRICASpondin-1-like Protein OS=Tribolium castaneum OX=7070 GN=TcasGA2_TC007351 PE=4 SV=1	spondin-1	51205	654	6094	889	47753	682.503	7367.57	756.221
CG_10231				#N/A		192	437	223	244	179.056	456.046	269.604	207.557
CG_10232				#N/A		173	120	430	142	161.337	125.23	519.865	120.791
CG_10233				D6WQH8_TRICAUncharacterized protein OS=Tribolium castaneum OX=7070 GN=TcasGA2_TC009936 PE=4 SV=2		229	98	163	178	213.562	102.271	197.065	151.414
CG_10234				#N/A		4	6	0	2	3.73034	6.2615	0	1.70128
CG_10235				#N/A		11	3	2	10	10.2584	3.13075	2.41797	8.50642
CG_10236				#N/A		922	223	954	166	859.842	232.719	1153.37	141.207
CG_10237				D6X339_TRICADown syndrome cell adhesion molecule OS=Tribolium castaneum OX=7070 GN=TcasGA2_TC012539 PE=4 SV=1		0	1	1	3	0	1.04358	1.20899	2.55193
CG_10238				#N/A		17	40	7	57	15.8539	41.7433	8.46291	48.4866
CG_10239				#N/A		28	16	18	25	26.1123	16.6973	21.7618	21.266
CG_1024				#N/A	protein-tyrosine phosphatase	2	27159	15	16931	1.86517	28342.7	18.1348	14402.2
CG_10240				D6WX11_TRICAAdenylosuccinate lyase OS=Tribolium castaneum OX=7070 GN=TcasGA2_TC006466 PE=3 SV=1		2471	150	557	165	2304.41	156.537	673.406	140.356
CG_10241				D6WBK7_TRICAPoly		258	223	141	261	240.607	232.719	170.467	222.018
CG_10242				D6WYI1_TRICAZinc finger protein 84-like Protein OS=Tribolium castaneum OX=7070 GN=TcasGA2_TC006693 PE=4 SV=1		41	46	11	35	38.2359	48.0048	13.2989	29.7725
CG_10243				#N/A		36	49	66	123	33.573	51.1355	79.7932	104.629
CG_10244				A0A139WEV1_TRICAIron-sulfur cluster assembly 2 homolog, mitochondrial-like Protein OS=Tribolium castaneum OX=7070 GN=TcasGA2_TC033750 PE=4 SV=1		467	192	484	224	435.517	200.368	585.15	190.544
CG_10245				#N/A		0	0	0	15	0	0	0	12.7596
CG_10246				#N/A		2	16	2	73	1.86517	16.6973	2.41797	62.0969
CG_10247				#N/A		14	14	118	14	13.0562	14.6102	142.66	11.909
CG_10248				#N/A		77	141	482	66	71.809	147.145	582.732	56.1424
CG_10249				#N/A		0	46	0	84	0	48.0048	0	71.4539
CG_1025				#N/A		0	710	3	1304	0	740.944	3.62696	1109.24
CG_10250	Fat Body	over	••	D6WUR1_TRICALarval serum protein 2-like Protein OS=Tribolium castaneum OX=7070 GN=TcasGA2_TC005374 PE=4 SV=1	hexamerin	44380	359	844	354	41388.1	374.646	1020.39	301.127
CG_10251				#N/A		179	707	55	567	166.933	737.813	66.4943	482.314
CG_10252				#N/A		0	51	0	135	0	53.2227	0	114.837
CG_10253				D6WYR6_TRICAD-arabinitol dehydrogenase 1-like Protein OS=Tribolium castaneum OX=7070 GN=TcasGA2_TC006100 PE=3 SV=1		635	175	370	60	592.191	182.627	447.325	51.0385
CG_10254				#N/A		0	3	1	12	0	3.13075	1.20899	10.2077
CG_10255				D2A384_TRICAL-2-hydroxyglutarate dehydrogenase, mitochondrial-like Protein OS=Tribolium castaneum OX=7070 GN=TcasGA2_TC007940 PE=4 SV=1		203	496	319	621	189.315	517.617	385.667	528.249
CG_10256				D6WSE3_TRICAIsoform of A0A139WF94, cAMP-dependent protein kinase type II regulatory subunit-like Protein OS=Tribolium castaneum OX=7070 GN=TcasGA2_TC009259 PE=4 SV=2		11	31	21	29	10.2584	32.3511	25.3887	24.6686
CG_10257				D1ZZD4_TRICAProtein white-like Protein OS=Tribolium castaneum OX=7070 GN=TcasGA2_TC007470 PE=4 SV=1		606	430	86	645	565.146	448.741	103.973	548.664
CG_10258				#N/A		24	24	24	38	22.382	25.046	29.0157	32.3244
CG_10259				#N/A		0	0	77	31	0	0	93.092	26.3699
CG_1026				#N/A		0	9028	5	3638	0	9421.46	6.04494	3094.64
CG_10260				D6WFY7_TRICAIsoform of A0A139WK86, Ftz transcription factor 1 OS=Tribolium castaneum OX=7070 GN=TcasGA2_TC002550 PE=3 SV=2		126	190	117	167	117.506	198.281	141.452	142.057
CG_10261				#N/A		62	0	1	0	57.8202	0	1.20899	0
CG_10262				D6WDD3_TRICAMitochondrial import inner membrane translocase subunit Tim23-like Protein OS=Tribolium castaneum OX=7070 GN=TcasGA2_TC000047 PE=4 SV=1		638	467	538	438	594.989	487.353	650.435	372.581
CG_10263				#N/A		50	215	192	148	46.6292	224.37	232.126	125.895
CG_10264				D6WGG5_TRICADifferentially expressed in FDCP 8 homolog-like Protein OS=Tribolium castaneum OX=7070 GN=TcasGA2_TC003420 PE=4 SV=2		177	246	176	220	165.067	256.721	212.782	187.141
CG_10265				D6WKM1_TRICADNA-directed RNA polymerase II subunit RPB3-like Protein OS=Tribolium castaneum OX=7070 GN=TcasGA2_TC010438 PE=4 SV=1		702	418	315	403	654.674	436.218	380.831	342.809
CG_10266				#N/A		133	147	142	166	124.034	153.407	171.676	141.207
CG_10267				#N/A		11	176	25	213	10.2584	183.671	30.2247	181.187
CG_10268				D6WHC5_TRICASnurportin-1-like Protein OS=Tribolium castaneum OX=7070 GN=TcasGA2_TC003517 PE=4 SV=1		205	124	220	165	191.18	129.404	265.977	140.356
CG_10269				D2A0N2_TRICAIsoform of A0A139WJG4, Uncharacterized protein OS=Tribolium castaneum OX=7070 GN=TcasGA2_TC008240 PE=4 SV=2		9	1312	4735	788	8.39326	1369.18	5724.55	670.306
CG_1027				#N/A		533	1898	223	1886	497.067	1980.72	269.604	1604.31
CG_10270				#N/A		25	47	4	465	23.3146	49.0484	4.83595	395.549
CG_10271				D6WKS1_TRICASerpent OS=Tribolium castaneum OX=7070 GN=TcasGA2_TC010405 PE=4 SV=1		3531	341	381	370	3292.95	355.862	460.624	314.738
CG_10272				A0A139WDD0_TRICAUncharacterized protein OS=Tribolium castaneum OX=7070 GN=TcasGA2_TC034013 PE=4 SV=1		553	315	55	248	515.719	328.729	66.4943	210.959
CG_10273				D6X2W1_TRICAZinc finger matrin-type protein 2-like Protein OS=Tribolium castaneum OX=7070 GN=TcasGA2_TC016272 PE=4 SV=1		30	7	73	56	27.9775	7.30508	88.2561	47.636
CG_10274				D6X2W1_TRICAZinc finger matrin-type protein 2-like Protein OS=Tribolium castaneum OX=7070 GN=TcasGA2_TC016272 PE=4 SV=1		232	100	57	77	216.359	104.358	68.9123	65.4994
CG_10275				#N/A		53	77	36	105	49.4269	80.3559	43.5235	89.3174
CG_10276				#N/A		38	96	74	78	35.4382	100.184	89.4651	66.3501
CG_10277				D2A4S9_TRICAIsoform of A0A139WGV1, Zinc finger protein 26-like Protein OS=Tribolium castaneum OX=7070 GN=TcasGA2_TC015418 PE=4 SV=2		22	10	25	11	20.5168	10.4358	30.2247	9.35706
CG_10278				#N/A		71	23	75	35	66.2135	24.0024	90.674	29.7725
CG_10279				D6WTG3_TRICALuciferin 4-monooxygenase-like Protein OS=Tribolium castaneum OX=7070 GN=TcasGA2_TC009648 PE=4 SV=1		31	190	3	189	28.9101	198.281	3.62696	160.771
CG_1028				D6WFK0_TRICAEukaryotic translation initiation factor 1A, X-chromosomal-like Protein OS=Tribolium castaneum OX=7070 GN=TcasGA2_TC003838 PE=3 SV=1		2989	1450	2432	1526	2787.49	1513.19	2940.26	1298.08
CG_10280				#N/A		64	51	72	79	59.6854	53.2227	87.0471	67.2007
CG_10281				D2A3E3_TRICACondensin complex subunit 1 OS=Tribolium castaneum OX=7070 GN=TcasGA2_TC007535 PE=3 SV=2		14	18	15	4	13.0562	18.7845	18.1348	3.40257
CG_10282				#N/A		0	365	0	202	0	380.908	0	171.83
CG_10283				#N/A		72	193	14	262	67.146	201.411	16.9258	222.868
CG_10284				#N/A		4	29	3	16	3.73034	30.2639	3.62696	13.6103
CG_10285				D6WXT8_TRICAProtein CLEC16A-like Protein OS=Tribolium castaneum OX=7070 GN=TcasGA2_TC005512 PE=4 SV=1		414	452	383	449	386.09	471.699	463.042	381.938
CG_10286				#N/A		0	0	0	11	0	0	0	9.35706
CG_10287				#N/A		4	7	3	70	3.73034	7.30508	3.62696	59.5449
CG_10288				#N/A		469	351	141	457	437.382	366.298	170.467	388.743
CG_10289				D7EJH4_TRICAUncharacterized protein OS=Tribolium castaneum OX=7070 GN=TcasGA2_TC002338 PE=4 SV=1		140	48	231	41	130.562	50.092	279.276	34.8763
CG_1029				#N/A		1777	1282	520	1400	1657.2	1337.87	628.673	1190.9
CG_10290				#N/A		2	0	0	2	1.86517	0	0	1.70128
CG_10291				D6W6C6_TRICACalcium-transporting ATPase OS=Tribolium castaneum OX=7070 GN=TcasGA2_TC011526 PE=3 SV=2		1788	535	537	456	1667.46	558.317	649.226	387.893
CG_10292				D6WUF6_TRICASerine protease P136 OS=Tribolium castaneum OX=7070 GN=TcasGA2_TC013277 PE=3 SV=1		20723	331	2268	278	19325.9	345.426	2741.98	236.478
CG_10293				#N/A		24	204	27	196	22.382	212.891	32.6427	166.726
CG_10294				#N/A		108	110	49	112	100.719	114.794	59.2404	95.2719
CG_10295				#N/A		26	18	6	44	24.2472	18.7845	7.25392	37.4282
CG_10296				#N/A		0	9	4	10	0	9.39224	4.83595	8.50642
CG_10297				#N/A		0	5	0	9	0	5.21791	0	7.65578
CG_10298				#N/A		20	3	19	18	18.6517	3.13075	22.9708	15.3116
CG_10299				#N/A		7	13	0	13	6.52809	13.5666	0	11.0583
CG_103				D6X4J0_TRICAInnexin OS=Tribolium castaneum OX=7070 GN=inx PE=3 SV=1		5422	1177	1126	1993	5056.47	1228.3	1361.32	1695.33
CG_1030				Q0Z941_TRICAChitinase 8 OS=Tribolium castaneum OX=7070 GN=TcasGA2_TC009624 PE=2 SV=1		951	16923	2	4357	886.887	17660.5	2.41797	3706.25
CG_10300				#N/A		3	33	3	56	2.79775	34.4382	3.62696	47.636
CG_10301				D6WIQ1_TRICASyntaxin-17-like Protein OS=Tribolium castaneum OX=7070 GN=TcasGA2_TC003648 PE=4 SV=1		398	82	169	116	371.168	85.5738	204.319	98.6745
CG_10302				D7ELD3_TRICACarboxylic ester hydrolase OS=Tribolium castaneum OX=7070 GN=Est-6 PE=3 SV=1	carboxylesterase	1702	2119	787	905	1587.26	2211.35	951.473	769.831
CG_10303				#N/A		90	312	27	390	83.9326	325.598	32.6427	331.75
CG_10304				D6WFX1_TRICARas-specific guanine nucleotide-releasing factor RalGPS1-like Protein OS=Tribolium castaneum OX=7070 GN=TcasGA2_TC002561 PE=4 SV=2		10990	313	590	292	10249.1	326.641	713.302	248.387
CG_10305				D6WMJ0_TRICAPutative 28S ribosomal protein S25, mitochondrial-like Protein OS=Tribolium castaneum OX=7070 GN=TcasGA2_TC013231 PE=4 SV=1		125	135	142	158	116.573	140.884	171.676	134.401
CG_10306				#N/A		2	0	0	8	1.86517	0	0	6.80514
CG_10307				D2A1Z6_TRICANucleoporin Nup37-like Protein OS=Tribolium castaneum OX=7070 GN=TcasGA2_TC007691 PE=4 SV=1		13	3	17	9	12.1236	3.13075	20.5528	7.65578
CG_10308				D2A1Z6_TRICANucleoporin Nup37-like Protein OS=Tribolium castaneum OX=7070 GN=TcasGA2_TC007691 PE=4 SV=1		56	79	51	61	52.2247	82.443	61.6584	51.8892
CG_10309				#N/A		10	1	9	23	9.32584	1.04358	10.8809	19.5648
CG_1031				#N/A		308	733	126	1005	287.236	764.946	152.332	854.895
CG_10310				#N/A		7	17	9	14	6.52809	17.7409	10.8809	11.909
CG_10311				#N/A		0	1	3	6	0	1.04358	3.62696	5.10385
CG_10312				#N/A		138	104	115	150	128.697	108.533	139.034	127.596
CG_10313				#N/A		4	57	125	77	3.73034	59.4842	151.123	65.4994
CG_10314				#N/A		60	43	71	35	55.955	44.8741	85.8381	29.7725
CG_10315				#N/A		0	133	0	41	0	138.796	0	34.8763
CG_10316				#N/A		1	7	3	4	0.932584	7.30508	3.62696	3.40257
CG_10317				A0A139WHG8_TRICAUncharacterized protein OS=Tribolium castaneum OX=7070 GN=TcasGA2_TC031159 PE=4 SV=1		434	674	317	240	404.741	703.375	383.249	204.154
CG_10318				A0A139WNI0_TRICAPantothenate kinase 1-like Protein OS=Tribolium castaneum OX=7070 GN=TcasGA2_TC032012 PE=4 SV=1		656	217	226	314	611.775	226.457	273.231	267.102
CG_10319				#N/A		245	269	322	317	228.483	280.724	389.294	269.654
CG_1032				D6WM16_TRICAV-type proton ATPase subunit OS=Tribolium castaneum OX=7070 GN=TcasGA2_TC013357 PE=3 SV=1		388	4104	4007	9736	361.843	4282.86	4844.41	8281.85
CG_10320				#N/A		11	11	18	29	10.2584	11.4794	21.7618	24.6686
CG_10321				#N/A		4	2	2	3	3.73034	2.08717	2.41797	2.55193
CG_10322				#N/A		32	5	15	12	29.8427	5.21791	18.1348	10.2077
CG_10323				#N/A		113	97	45	119	105.382	101.228	54.4044	101.226
CG_10324				#N/A		22	33	5	13	20.5168	34.4382	6.04494	11.0583
CG_10325				#N/A		5	12	4	7	4.66292	12.523	4.83595	5.95449
CG_10326				#N/A		13	27	0	43	12.1236	28.1767	0	36.5776
CG_10327				A0A139WE60_TRICAUbiquinone biosynthesis O-methyltransferase, mitochondrial OS=Tribolium castaneum OX=7070 GN=coq3 PE=3 SV=1		372	267	522	295	346.921	278.637	631.091	250.939
CG_10328				#N/A		786	588	358	620	733.011	613.627	432.817	527.398
CG_10329				D2A5N8_TRICACytochrome c oxidase assembly protein COX16 homolog, mitochondrial-like Protein OS=Tribolium castaneum OX=7070 GN=TcasGA2_TC015568 PE=4 SV=1		182	51	107	70	169.73	53.2227	129.362	59.5449
CG_1033				D7EK50_TRICAUncharacterized protein OS=Tribolium castaneum OX=7070 GN=TcasGA2_TC001477 PE=4 SV=1		672	477	403	642	626.696	497.789	487.222	546.112
CG_10330				D2A291_TRICAIntegrator complex subunit 6-A-like Protein OS=Tribolium castaneum OX=7070 GN=TcasGA2_TC007684 PE=4 SV=1		316	209	194	299	294.697	218.109	234.544	254.342
CG_10331				D6X459_TRICAUncharacterized protein OS=Tribolium castaneum OX=7070 GN=TcasGA2_TC011125 PE=4 SV=2		108	87	140	105	100.719	90.7917	169.258	89.3174
CG_10332				#N/A		1	9	1	6	0.932584	9.39224	1.20899	5.10385
CG_10333				D6W6L2_TRICAUncharacterized protein OS=Tribolium castaneum OX=7070 GN=TcasGA2_TC001604 PE=4 SV=2		132	224	159	215	123.101	233.763	192.229	182.888
CG_10334				#N/A		32	3	4	24	29.8427	3.13075	4.83595	20.4154
CG_10335				#N/A		15789	546	1691	604	14724.6	569.796	2044.4	513.788
CG_10336				D6WZ19_TRICAUncharacterized protein OS=Tribolium castaneum OX=7070 GN=TcasGA2_TC006753 PE=4 SV=2		4546	112	913	160	4239.53	116.881	1103.81	136.103
CG_10337				#N/A		28	33	26	39	26.1123	34.4382	31.4337	33.175
CG_10338				#N/A		154	161	159	221	143.618	168.017	192.229	187.992
CG_10339				D2A0A7_TRICAPecanex-like protein 1 OS=Tribolium castaneum OX=7070 GN=TcasGA2_TC007308 PE=4 SV=2		277	311	239	301	258.326	324.554	288.948	256.043
CG_1034				D6WBP1_TRICANHL repeat-containing protein 2-like Protein OS=Tribolium castaneum OX=7070 GN=TcasGA2_TC004511 PE=4 SV=1		862	200	178	388	803.887	208.717	215.2	330.049
CG_10340				#N/A		8	30	2	24	7.46067	31.3075	2.41797	20.4154
CG_10341				#N/A		86	92	30	177	80.2022	96.0096	36.2696	150.564
CG_10342				D6WIV5_TRICACarboxypeptidase A OS=Tribolium castaneum OX=7070 GN=TcasGA2_TC004026 PE=4 SV=1		0	312	0	13	0	325.598	0	11.0583
CG_10343				#N/A		8	6	18	6	7.46067	6.2615	21.7618	5.10385
CG_10344				A0A139WGL1_TRICAUnconventional myosin-XVIIIa-like Protein OS=Tribolium castaneum OX=7070 GN=TcasGA2_TC030896 PE=3 SV=1		51	116	19	274	47.5618	121.056	22.9708	233.076
CG_10345				D6X525_TRICAWD and tetratricopeptide repeats protein 1-like Protein OS=Tribolium castaneum OX=7070 GN=TcasGA2_TC004375 PE=4 SV=2		536	286	458	334	499.865	298.465	553.716	284.114
CG_10346	Fat Body	over	•	D6WW58_TRICAUncharacterized protein OS=Tribolium castaneum OX=7070 GN=TcasGA2_TC006336 PE=4 SV=2	unidentifiable	6752	37	294	41	6296.81	38.6126	355.442	34.8763
CG_10347				D6WPX7_TRICAGlutathione S-transferase C-terminal domain-containing protein homolog-like Protein OS=Tribolium castaneum OX=7070 GN=TcasGA2_TC009836 PE=4 SV=1		786	395	486	578	733.011	412.215	587.568	491.671
CG_10348				#N/A		58	110	53	85	54.0899	114.794	64.0763	72.3046
CG_10349				#N/A		5	4	40	15	4.66292	4.17433	48.3595	12.7596
CG_1035				D6WMY1_TRICAProtein Mo25-like Protein OS=Tribolium castaneum OX=7070 GN=TcasGA2_TC014612 PE=4 SV=1		993	793	631	1213	926.056	827.561	762.871	1031.83
CG_10350				#N/A		56	65	55	63	52.2247	67.8329	66.4943	53.5904
CG_10351				#N/A		3	13	26	6	2.79775	13.5666	31.4337	5.10385
CG_10352				#N/A		27	2	41	2	25.1798	2.08717	49.5685	1.70128
CG_10353				D2A0I5_TRICAIsoform of A0A139WJS3, Fasciclin-2-like Protein OS=Tribolium castaneum OX=7070 GN=TcasGA2_TC007253 PE=4 SV=1		9	363	35	447	8.39326	378.82	42.3146	380.237
CG_10354				#N/A		2	0	2	0	1.86517	0	2.41797	0
CG_10355				#N/A		88	60	75	59	82.0674	62.615	90.674	50.1879
CG_10356				#N/A		301	57	6	104	280.708	59.4842	7.25392	88.4668
CG_10357				#N/A		1	18	67	38	0.932584	18.7845	81.0021	32.3244
CG_10358				D2A592_TRICAGuanine nucleotide-binding protein subunit beta-like protein 1 OS=Tribolium castaneum OX=7070 GN=TcasGA2_TC015211 PE=4 SV=1		387	306	298	360	360.91	319.336	360.278	306.231
CG_10359				A0A139WCI5_TRICAUncharacterized protein OS=Tribolium castaneum OX=7070 GN=TcasGA2_TC034294 PE=4 SV=1		132	106	381	137	123.101	110.62	460.624	116.538
CG_1036	Gastric Cecae	over		#N/A	unidentifiable	0	7	2	457	0	7.30508	2.41797	388.743
CG_10360				#N/A		0	0	0	3	0	0	0	2.55193
CG_10361				D6WCZ6_TRICAIsocitrate dehydrogenase		299	113	92	483	278.843	117.925	111.227	410.86
CG_10362				#N/A		735	494	455	610	685.449	515.53	550.089	518.892
CG_10363				D6WN27_TRICABudding uninhibited by benzimidazoles 1 OS=Tribolium castaneum OX=7070 GN=TcasGA2_TC014636 PE=4 SV=2		971	700	614	805	905.539	730.508	742.318	684.767
CG_10364				#N/A		2	20	0	29	1.86517	20.8717	0	24.6686
CG_10365				D2A4D9_TRICAUncharacterized protein OS=Tribolium castaneum OX=7070 GN=TcasGA2_TC014846 PE=4 SV=1		713	570	993	762	664.932	594.842	1200.52	648.189
CG_10366				#N/A		242	196	117	329	225.685	204.542	141.452	279.861
CG_10367				D2A3X0_TRICASerine protease P166 OS=Tribolium castaneum OX=7070 GN=TcasGA2_TC015780 PE=3 SV=1		96	17	44	172	89.5281	17.7409	53.1954	146.31
CG_10368				#N/A		11	33	101	14	10.2584	34.4382	122.108	11.909
CG_10369				D6WQI2_TRICATranscription initiation factor TFIID subunit 8-like Protein OS=Tribolium castaneum OX=7070 GN=TcasGA2_TC009938 PE=4 SV=1		187	190	320	228	174.393	198.281	386.876	193.946
CG_1037				D2A6C5_TRICAClathrin heavy chain OS=Tribolium castaneum OX=7070 GN=Chc PE=2 SV=1		4082	6005	3417	10479	3806.81	6266.71	4131.11	8913.88
CG_10370				A0A139WGL1_TRICAUnconventional myosin-XVIIIa-like Protein OS=Tribolium castaneum OX=7070 GN=TcasGA2_TC030896 PE=3 SV=1		22	157	19	50	20.5168	163.842	22.9708	42.5321
CG_10371				D6WWF2_TRICATransporter OS=Tribolium castaneum OX=7070 GN=TcasGA2_TC006378 PE=3 SV=1		47	196	0	287	43.8314	204.542	0	244.134
CG_10372				#N/A		66	48	28	86	61.5505	50.092	33.8516	73.1552
CG_10373				#N/A		0	31	3	41	0	32.3511	3.62696	34.8763
CG_10374				#N/A		179	224	182	791	166.933	233.763	220.036	672.858
CG_10375				#N/A		2	5	0	5	1.86517	5.21791	0	4.25321
CG_10376				#N/A		8	358	9	232	7.46067	373.603	10.8809	197.349
CG_10377				D7EHV3_TRICAUncharacterized protein OS=Tribolium castaneum OX=7070 GN=TcasGA2_TC002315 PE=4 SV=2		4	298	0	330	3.73034	310.988	0	280.712
CG_10378				D6WVU4_TRICA26S proteasome non-ATPase regulatory subunit 14-like Protein OS=Tribolium castaneum OX=7070 GN=TcasGA2_TC005869 PE=4 SV=1		756	698	1228	610	705.033	728.421	1484.64	518.892
CG_10379				D6W717_TRICADihydrolipoamide acetyltransferase component of pyruvate dehydrogenase complex OS=Tribolium castaneum OX=7070 GN=TcasGA2_TC014209 PE=3 SV=1		1270	421	294	282	1184.38	439.348	355.442	239.881
CG_1038				D6WCE9_TRICAHu li tai shao OS=Tribolium castaneum OX=7070 GN=TcasGA2_TC004497 PE=4 SV=2		1936	1741	922	2328	1805.48	1816.88	1114.69	1980.29
CG_10380	Gastric Cecae	over		#N/A	unidentifiable	1	1	0	124	0.932584	1.04358	0	105.48
CG_10381				#N/A		0	7	5	14	0	7.30508	6.04494	11.909
CG_10382				#N/A		0	16	0	29	0	16.6973	0	24.6686
CG_10383				D6WY47_TRICATroponin C, isoform 2-like Protein OS=Tribolium castaneum OX=7070 GN=TcasGA2_TC005470 PE=4 SV=2		4	222	429	97	3.73034	231.675	518.656	82.5123
CG_10384				D6WE91_TRICAUMP-CMP kinase 2, mitochondrial-like Protein OS=Tribolium castaneum OX=7070 GN=TcasGA2_TC003748 PE=4 SV=2		82	93	28	109	76.4719	97.0532	33.8516	92.72
CG_10385				#N/A		435	535	271	653	405.674	558.317	327.636	555.469
CG_10386				#N/A		379	354	56	482	353.449	369.428	67.7033	410.009
CG_10387				D2CFX2_TRICAUncharacterized protein OS=Tribolium castaneum OX=7070 GN=GLEAN_10571 PE=4 SV=1		737	442	478	522	687.314	461.264	577.896	444.035
CG_10388				#N/A		263	273	155	369	245.27	284.898	187.393	313.887
CG_10389				#N/A		456	443	656	483	425.258	462.307	793.096	410.86
CG_1039				D6WHQ1_TRICAPutative mitogen-activated protein kinase kinase kinase 7-like OS=Tribolium castaneum OX=7070 GN=TcasGA2_TC002476 PE=4 SV=1		906	695	641	1053	844.921	725.29	774.961	895.726
CG_10390				D6WW42_TRICAIsoform of A0A139WD61, Multiple inositol polyphosphate phosphatase 1-like Protein OS=Tribolium castaneum OX=7070 GN=TcasGA2_TC006326 PE=3 SV=2		273	189	463	168	254.595	197.237	559.761	142.908
CG_10391				D6WYE9_TRICAKelch-like protein diablo OS=Tribolium castaneum OX=7070 GN=TcasGA2_TC006676 PE=4 SV=1		492	222	451	258	458.831	231.675	545.253	219.466
CG_10392				#N/A		159	354	177	482	148.281	369.428	213.991	410.009
CG_10393				#N/A		61	147	32	356	56.8876	153.407	38.6876	302.829
CG_10394				#N/A		25	52	65	74	23.3146	54.2663	78.5842	62.9475
CG_10395				#N/A		4	6	6	14	3.73034	6.2615	7.25392	11.909
CG_10396				#N/A		444	205	189	406	414.067	213.934	228.499	345.361
CG_10397				#N/A		0	2	0	4	0	2.08717	0	3.40257
CG_10398				D6WFX8_TRICAUncharacterized protein OS=Tribolium castaneum OX=7070 GN=TcasGA2_TC002556 PE=4 SV=2		2069	432	289	454	1929.52	450.828	349.397	386.191
CG_10399				D6W783_TRICAUncharacterized protein OS=Tribolium castaneum OX=7070 GN=TcasGA2_TC014239 PE=4 SV=2		1	8	0	15	0.932584	8.34866	0	12.7596
CG_104				D6W854_TRICAProtein tyrosine phosphatase type IVA 1-like Protein OS=Tribolium castaneum OX=7070 GN=TcasGA2_TC004794 PE=4 SV=1		1725	2209	298	3103	1608.71	2305.27	360.278	2639.54
CG_1040				#N/A		536	535	492	592	499.865	558.317	594.822	503.58
CG_10400				D6WR38_TRICASAGA-associated factor 29 homolog-like Protein OS=Tribolium castaneum OX=7070 GN=TcasGA2_TC008842 PE=4 SV=1		107	99	157	120	99.7865	103.315	189.811	102.077
CG_10401				#N/A		151	225	280	270	140.82	234.806	338.516	229.673
CG_10402				#N/A		20	18	13	65	18.6517	18.7845	15.7168	55.2917
CG_10403				D6X1Y2_TRICA60S ribosomal protein L10-like Protein OS=Tribolium castaneum OX=7070 GN=TcasGA2_TC012375 PE=4 SV=1		0	0	0	23	0	0	0	19.5648
CG_10404				D6W6Q3_TRICALipoyltransferase 1, mitochondrial-like Protein OS=Tribolium castaneum OX=7070 GN=TcasGA2_TC004121 PE=4 SV=1		160	63	119	100	149.213	65.7457	143.869	85.0642
CG_10405				#N/A		3	5	62	0	2.79775	5.21791	74.9572	0
CG_10406				A0A139WIC3_TRICAUncharacterized protein OS=Tribolium castaneum OX=7070 GN=TcasGA2_TC031168 PE=4 SV=1		131	115	229	128	122.168	120.012	276.858	108.882
CG_10407	MG/GC	over		#N/A	putative RNA-directed DNA polymerase from transposon BS	2	275	3	360	1.86517	286.985	3.62696	306.231
CG_10408				#N/A		32	64	16	69	29.8427	66.7893	19.3438	58.6943
CG_10409				D6WM27_TRICAUncharacterized protein OS=Tribolium castaneum OX=7070 GN=TcasGA2_TC014460 PE=4 SV=1		261	191	788	139	243.404	199.324	952.682	118.239
CG_1041				D6WCX7_TRICAV-type proton ATPase subunit a OS=Tribolium castaneum OX=7070 GN=TcasGA2_TC004949 PE=3 SV=2		808	5408	3456	21737	753.528	5643.69	4178.26	18490.4
CG_10410				D6WD18_TRICAGeranylgeranyl pyrophosphate synthase-like Protein OS=Tribolium castaneum OX=7070 GN=TcasGA2_TC004978 PE=3 SV=1		458	198	136	225	427.123	206.629	164.422	191.394
CG_10411	Fat Body*	over	•	D7EJA7_TRICACytochrome P450 6BK2 OS=Tribolium castaneum OX=7070 GN=CYP6BK2 PE=3 SV=1	cytochrome P450	5979	25	2	20	5575.92	26.0896	2.41797	17.0128
CG_10412				D2A2Q8_TRICAUncharacterized protein OS=Tribolium castaneum OX=7070 GN=TcasGA2_TC008497 PE=4 SV=2		8	113	1	422	7.46067	117.925	1.20899	358.971
CG_10413				#N/A		102	41	357	49	95.1236	42.7869	431.608	41.6815
CG_10414				#N/A		115	139	52	65	107.247	145.058	62.8673	55.2917
CG_10415				#N/A		33	189	30	252	30.7753	197.237	36.2696	214.362
CG_10416				D7EK43_TRICAUncharacterized protein OS=Tribolium castaneum OX=7070 GN=TcasGA2_TC005259 PE=4 SV=1		15	4	11	15	13.9888	4.17433	13.2989	12.7596
CG_10417				#N/A		4	2	0	0	3.73034	2.08717	0	0
CG_10418				#N/A		0	2	0	2	0	2.08717	0	1.70128
CG_10419				A0A139W914_TRICAUncharacterized protein OS=Tribolium castaneum OX=7070 GN=TcasGA2_TC031700 PE=4 SV=1		0	0	0	18	0	0	0	15.3116
CG_1042				#N/A		0	155	0	58	0	161.755	0	49.3372
CG_10420				#N/A		5	6	0	10	4.66292	6.2615	0	8.50642
CG_10421				D6WB89_TRICATetratricopeptide repeat protein 7B-like Protein OS=Tribolium castaneum OX=7070 GN=TcasGA2_TC001250 PE=4 SV=1		535	491	985	843	498.932	512.399	1190.85	717.091
CG_10422				D6WSK2_TRICAUncharacterized protein OS=Tribolium castaneum OX=7070 GN=TcasGA2_TC008718 PE=4 SV=1		793	580	228	731	739.539	605.278	275.649	621.819
CG_10423				#N/A		76	80	26	208	70.8764	83.4866	31.4337	176.934
CG_10424				#N/A		235	191	284	242	219.157	199.324	343.352	205.855
CG_10425				#N/A		44	18	19	61	41.0337	18.7845	22.9708	51.8892
CG_10426				#N/A		40	57	41	83	37.3034	59.4842	49.5685	70.6033
CG_10427				#N/A		16	11	7	23	14.9213	11.4794	8.46291	19.5648
CG_10428				#N/A		82	129	30	156	76.4719	134.622	36.2696	132.7
CG_10429				A0A139WL00_TRICAATP synthase subunit s-like protein OS=Tribolium castaneum OX=7070 GN=TcasGA2_TC032370 PE=4 SV=1		321	221	303	221	299.359	230.632	366.323	187.992
CG_1043				D6WE53_TRICAGlutathione S-transferase S1-like Protein OS=Tribolium castaneum OX=7070 GN=TcasGA2_TC003233 PE=4 SV=1	glutathione S-transferase	3846	9995	645	9396	3586.72	10430.6	779.797	7992.63
CG_10430				#N/A		20	50	21	37	18.6517	52.1791	25.3887	31.4738
CG_10431				#N/A		21	27	16	65	19.5843	28.1767	19.3438	55.2917
CG_10432				D6WJT0_TRICAUncharacterized protein OS=Tribolium castaneum OX=7070 GN=TcasGA2_TC013013 PE=4 SV=1		655	24	1712	108	610.842	25.046	2069.79	91.8693
CG_10433				D6WR93_TRICASpastin OS=Tribolium castaneum OX=7070 GN=TcasGA2_TC010011 PE=3 SV=1		124	192	66	326	115.64	200.368	79.7932	277.309
CG_10434				#N/A		0	0	0	12	0	0	0	10.2077
CG_10435				#N/A		5	2	14	0	4.66292	2.08717	16.9258	0
CG_10436				#N/A		65	85	366	153	60.618	88.7045	442.489	130.148
CG_10437				D6WBZ3_TRICADNA polymerase OS=Tribolium castaneum OX=7070 GN=TcasGA2_TC004992 PE=3 SV=1		90	101	65	108	83.9326	105.402	78.5842	91.8693
CG_10438				#N/A		2	18	0	18	1.86517	18.7845	0	15.3116
CG_10439				#N/A		2	6	0	7	1.86517	6.2615	0	5.95449
CG_1044				A0A139WM43_TRICAMyosin-IB-like Protein OS=Tribolium castaneum OX=7070 GN=TcasGA2_TC031476 PE=3 SV=1		195	6342	310	8221	181.854	6618.4	374.786	6993.13
CG_10440				A0A139WDU0_TRICARILP-like protein homolog OS=Tribolium castaneum OX=7070 GN=TcasGA2_TC033958 PE=4 SV=1		403	240	234	400	375.831	250.46	282.903	340.257
CG_10441				D6WX75_TRICADNA mismatch repair protein Mlh1-like Protein OS=Tribolium castaneum OX=7070 GN=TcasGA2_TC005617 PE=4 SV=2		260	134	187	180	242.472	139.84	226.081	153.116
CG_10442				D6WUJ2_TRICARhomboid-like protein OS=Tribolium castaneum OX=7070 GN=TcasGA2_TC006133 PE=3 SV=1		531	437	76	495	495.202	456.046	91.883	421.068
CG_10443				#N/A		3	20	12	11	2.79775	20.8717	14.5078	9.35706
CG_10444				#N/A		543	272	302	250	506.393	283.854	365.114	212.66
CG_10445				D6WWT6_TRICAExportin-6-B-like Protein OS=Tribolium castaneum OX=7070 GN=TcasGA2_TC006436 PE=4 SV=2		242	272	139	269	225.685	283.854	168.049	228.823
CG_10446				D6WAY8_TRICATransposable element P transposase-like Protein OS=Tribolium castaneum OX=7070 GN=TcasGA2_TC000314 PE=4 SV=2		163	285	67	219	152.011	297.421	81.0021	186.291
CG_10447				D6WV70_TRICAGlobin-like Protein OS=Tribolium castaneum OX=7070 GN=TcasGA2_TC006803 PE=3 SV=2		892	2399	1866	1671	831.865	2503.55	2255.97	1421.42
CG_10448				D6WUK1_TRICATransposable element Tc3 transposase-like Protein OS=Tribolium castaneum OX=7070 GN=TcasGA2_TC006137 PE=4 SV=1		2	6	5	7	1.86517	6.2615	6.04494	5.95449
CG_10449				#N/A		163	117	93	132	152.011	122.099	112.436	112.285
CG_1045				D6WFH4_TRICAVanin-like protein 1 OS=Tribolium castaneum OX=7070 GN=TcasGA2_TC003828 PE=4 SV=2		1433	6151	528	9664	1336.39	6419.08	638.345	8220.6
CG_10450				#N/A		496	46	57	51	462.562	48.0048	68.9123	43.3827
CG_10451				D6W7M6_TRICATrafficking protein particle complex subunit 8-like Protein OS=Tribolium castaneum OX=7070 GN=TcasGA2_TC010852 PE=4 SV=1		74	75	61	77	69.0112	78.2687	73.7482	65.4994
CG_10452				D6WPM7_TRICAProteasome subunit beta type OS=Tribolium castaneum OX=7070 GN=TcasGA2_TC009049 PE=3 SV=1		688	472	610	525	641.618	492.571	737.482	446.587
CG_10453				A0A139WPQ8_TRICAtRNA modification GTPase GTPBP3, mitochondrial-like protein OS=Tribolium castaneum OX=7070 GN=TcasGA2_TC034529 PE=3 SV=1		255	183	262	212	237.809	190.976	316.755	180.336
CG_10454				#N/A		0	12	0	4	0	12.523	0	3.40257
CG_10455				D6X3L4_TRICAU3 small nucleolar ribonucleoprotein IMP3-like Protein OS=Tribolium castaneum OX=7070 GN=TcasGA2_TC016093 PE=4 SV=1		167	160	183	139	155.742	166.973	221.245	118.239
CG_10456				D6WZF9_TRICATransmembrane protein 115-like Protein OS=Tribolium castaneum OX=7070 GN=TcasGA2_TC012661 PE=4 SV=1		436	373	400	368	406.607	389.256	483.595	313.036
CG_10457				#N/A		26	166	23	112	24.2472	173.235	27.8067	95.2719
CG_10458				#N/A		10	48	2	5	9.32584	50.092	2.41797	4.25321
CG_10459				#N/A		97	17	77	7	90.4606	17.7409	93.092	5.95449
CG_1046	Fat Body	over	••	#N/A	collagen	1878803	4834	30167	11702	1.75214e+06	5044.68	36471.5	9954.21
CG_10460				A0A139WDE1_TRICARap1 GTPase-activating protein 1-like Protein OS=Tribolium castaneum OX=7070 GN=TcasGA2_TC034036 PE=4 SV=1		395	191	199	110	368.371	199.324	240.588	93.5706
CG_10461				#N/A		177	93	93	130	165.067	97.0532	112.436	110.583
CG_10462				#N/A		10	4	50	2	9.32584	4.17433	60.4494	1.70128
CG_10463				#N/A		108	89	100	158	100.719	92.8789	120.899	134.401
CG_10464				#N/A		177	243	503	459	165.067	253.591	608.121	390.445
CG_10465				A0A139WPB0_TRICARho GTPase-activating protein 190-like Protein OS=Tribolium castaneum OX=7070 GN=TcasGA2_TC004583 PE=4 SV=1		145	219	117	224	135.225	228.545	141.452	190.544
CG_10466				#N/A		284	59	117	81	264.854	61.5714	141.452	68.902
CG_10467				D6W6G0_TRICAAbhydrolase domain-containing protein 8-like Protein OS=Tribolium castaneum OX=7070 GN=TcasGA2_TC004663 PE=4 SV=2		76	80	208	119	70.8764	83.4866	251.469	101.226
CG_10468				D6WTZ7_TRICAUncharacterized protein OS=Tribolium castaneum OX=7070 GN=TcasGA2_TC015952 PE=4 SV=2		116	75	58	95	108.18	78.2687	70.1213	80.811
CG_10469				#N/A		0	0	0	4	0	0	0	3.40257
CG_1047				#N/A		1	511	4	63	0.932584	533.271	4.83595	53.5904
CG_10470				A0A139WN90_TRICAUncharacterized protein OS=Tribolium castaneum OX=7070 GN=TcasGA2_TC031006 PE=4 SV=1		201	128	152	123	187.449	133.579	183.766	104.629
CG_10471				D6WF64_TRICAProton-coupled amino acid transporter 4-like Protein OS=Tribolium castaneum OX=7070 GN=TcasGA2_TC002616 PE=4 SV=1		14	2514	7653	735	13.0562	2623.57	9252.38	625.222
CG_10472				D6X4R9_TRICANeb-cGP OS=Tribolium castaneum OX=7070 GN=TcasGA2_TC016229 PE=4 SV=1		316	842	846	691	294.697	878.697	1022.8	587.794
CG_10473				#N/A		4	1	0	4	3.73034	1.04358	0	3.40257
CG_10474				#N/A		15	7	4	13	13.9888	7.30508	4.83595	11.0583
CG_10475				#N/A		86	68	68	111	80.2022	70.9636	82.2111	94.4213
CG_10476				#N/A		2	6	7	9	1.86517	6.2615	8.46291	7.65578
CG_10477				#N/A		56	22	26	25	52.2247	22.9588	31.4337	21.266
CG_10478				#N/A		74	44	97	81	69.0112	45.9176	117.272	68.902
CG_10479				D6WS48_TRICAUncharacterized protein OS=Tribolium castaneum OX=7070 GN=TcasGA2_TC008755 PE=4 SV=1		34	152	57	69	31.7079	158.625	68.9123	58.6943
CG_1048				#N/A		6	265	11	184	5.5955	276.549	13.2989	156.518
CG_10480				#N/A		1260	844	615	1180	1175.06	880.784	743.527	1003.76
CG_10481				A0A139WJQ8_TRICAIsoform of D2A1K0, Uncharacterized protein OS=Tribolium castaneum OX=7070 GN=TcasGA2_TC007089 PE=4 SV=1		128	53	570	36	119.371	55.3099	689.123	30.6231
CG_10482				#N/A		0	5	9	30	0	5.21791	10.8809	25.5193
CG_10483				#N/A		0	5	1	22	0	5.21791	1.20899	18.7141
CG_10484				#N/A		0	6	7	24	0	6.2615	8.46291	20.4154
CG_10485				D7GXJ5_TRICAUncharacterized protein OS=Tribolium castaneum OX=7070 GN=TcasGA2_TC015971 PE=4 SV=1		389	484	542	478	362.775	505.094	655.271	406.607
CG_10486				D6WAJ2_TRICASulfiredoxin OS=Tribolium castaneum OX=7070 GN=TcasGA2_TC001167 PE=3 SV=1		287	139	227	189	267.652	145.058	274.44	160.771
CG_10487				#N/A		4	8	39	18	3.73034	8.34866	47.1505	15.3116
CG_10488				#N/A		109	109	95	67	101.652	113.751	114.854	56.993
CG_10489				#N/A		12	5	2	21	11.191	5.21791	2.41797	17.8635
CG_1049				A0A139WMM9_TRICAProtein FAM46C-like Protein OS=Tribolium castaneum OX=7070 GN=TcasGA2_TC030991 PE=4 SV=1		1272	1903	648	1268	1186.25	1985.94	783.424	1078.61
CG_10490				D6W747_TRICAProtein jagunal-like Protein OS=Tribolium castaneum OX=7070 GN=TcasGA2_TC014219 PE=4 SV=1		242	84	160	48	225.685	87.6609	193.438	40.8308
CG_10491				#N/A		104	14	26	34	96.9887	14.6102	31.4337	28.9218
CG_10492				D2A5W7_TRICAFacilitated trehalose transporter Tret1-2 homolog-like Protein OS=Tribolium castaneum OX=7070 GN=TcasGA2_TC015095 PE=4 SV=1		127	749	115	287	118.438	781.643	139.034	244.134
CG_10493				#N/A		55	26	29	36	51.2921	27.1331	35.0606	30.6231
CG_10494				#N/A		0	0	0	4	0	0	0	3.40257
CG_10495	Midgut	over		#N/A	glucose dehydrogenase	18	4400	6	302	16.7865	4591.76	7.25392	256.894
CG_10496				#N/A		14	52	8	41	13.0562	54.2663	9.6719	34.8763
CG_10497				D6WC98_TRICAErythroid differentiation-related factor 1-like Protein OS=Tribolium castaneum OX=7070 GN=TcasGA2_TC000196 PE=4 SV=2		758	166	304	234	706.899	173.235	367.532	199.05
CG_10498				#N/A		0	37	3	79	0	38.6126	3.62696	67.2007
CG_10499				#N/A		144	19	15	76	134.292	19.8281	18.1348	64.6488
CG_105				#N/A		130	102	93	134	121.236	106.445	112.436	113.986
CG_1050				#N/A		1	2587	2	3662	0.932584	2699.75	2.41797	3115.05
CG_10500				#N/A		122	7	6	4	113.775	7.30508	7.25392	3.40257
CG_10501				#N/A		5	0	5	15	4.66292	0	6.04494	12.7596
CG_10502				#N/A		95	112	82	224	88.5955	116.881	99.137	190.544
CG_10503				#N/A		137	87	70	143	127.764	90.7917	84.6291	121.642
CG_10504				#N/A		43	152	212	229	40.1011	158.625	256.305	194.797
CG_10505				#N/A		9	2	2	1	8.39326	2.08717	2.41797	0.850642
CG_10506				D6WF69_TRICAPoly(A) polymerase gamma-like Protein OS=Tribolium castaneum OX=7070 GN=TcasGA2_TC003818 PE=4 SV=2		461	386	470	480	429.921	402.823	568.224	408.308
CG_10507				#N/A		35	23	10	14	32.6404	24.0024	12.0899	11.909
CG_10508				#N/A		5	38	0	33	4.66292	39.6561	0	28.0712
CG_10509				#N/A		4	2	0	10	3.73034	2.08717	0	8.50642
CG_1051	Hindgut	under		D6X2G0_TRICAAmine sulfotransferase-like Protein OS=Tribolium castaneum OX=7070 GN=TcasGA2_TC012015 PE=4 SV=1	sulfotransferase	1270	1738	30	1030	1184.38	1813.75	36.2696	876.161
CG_10510				#N/A		16	38	36	34	14.9213	39.6561	43.5235	28.9218
CG_10511				#N/A		1	37	11	32	0.932584	38.6126	13.2989	27.2205
CG_10512				#N/A		68	28	29	47	63.4157	29.2203	35.0606	39.9802
CG_10513				#N/A		1166	452	403	450	1087.39	471.699	487.222	382.789
CG_10514				A0A139WML6_TRICAUncharacterized protein OS=Tribolium castaneum OX=7070 GN=TcasGA2_TC032172 PE=4 SV=1		712	412	867	743	664	429.956	1048.19	632.027
CG_10515				D6WGY9_TRICANegative elongation factor B-like Protein OS=Tribolium castaneum OX=7070 GN=TcasGA2_TC003481 PE=4 SV=1		616	249	261	322	574.472	259.852	315.546	273.907
CG_10516				#N/A		8	47	6	60	7.46067	49.0484	7.25392	51.0385
CG_10517				D6WGD7_TRICAIsoform of A0A139WK49, N-alpha-acetyltransferase 60-like Protein OS=Tribolium castaneum OX=7070 GN=TcasGA2_TC010378 PE=4 SV=1		229	354	140	382	213.562	369.428	169.258	324.945
CG_10518				#N/A	unidentifiable	41631	68342	257701	102408	38824.4	71320.5	311557	87112.5
CG_10519				D6WZK6_TRICANon-specific serine/threonine protein kinase OS=Tribolium castaneum OX=7070 GN=TcasGA2_TC011817 PE=4 SV=1		200	227	47	284	186.517	236.893	56.8224	241.582
CG_1052				D6X2G0_TRICAAmine sulfotransferase-like Protein OS=Tribolium castaneum OX=7070 GN=TcasGA2_TC012015 PE=4 SV=1		2044	1552	70	662	1906.2	1619.64	84.6291	563.125
CG_10520				D6WNW9_TRICAHsp90 co-chaperone Cdc37-like Protein OS=Tribolium castaneum OX=7070 GN=TcasGA2_TC013118 PE=4 SV=1		90	41	54	72	83.9326	42.7869	65.2853	61.2462
CG_10521				#N/A		31	14	12	18	28.9101	14.6102	14.5078	15.3116
CG_10522				D2A235_TRICAE3 ubiquitin-protein ligase HECTD1-like Protein OS=Tribolium castaneum OX=7070 GN=TcasGA2_TC007046 PE=4 SV=2		402	314	216	367	374.899	327.685	261.141	312.186
CG_10523				#N/A		57	283	69	263	53.1573	295.334	83.4201	223.719
CG_10524				#N/A		6	9	5	65	5.5955	9.39224	6.04494	55.2917
CG_10525				#N/A		12	0	14	11	11.191	0	16.9258	9.35706
CG_10526				#N/A		46	30	0	18	42.8989	31.3075	0	15.3116
CG_10527				#N/A		5	8	10	8	4.66292	8.34866	12.0899	6.80514
CG_10528				D6W836_TRICAATP-dependent Clp protease proteolytic subunit OS=Tribolium castaneum OX=7070 GN=TcasGA2_TC004785 PE=3 SV=2		488	254	563	205	455.101	265.07	680.66	174.382
CG_10529				D7GY95_TRICAUncharacterized protein OS=Tribolium castaneum OX=7070 GN=TcasGA2_TC006907 PE=4 SV=1		0	188	0	334	0	196.194	0	284.114
CG_1053				D2A089_TRICATyrosine-protein phosphatase 10D-like Protein OS=Tribolium castaneum OX=7070 GN=TcasGA2_TC007325 PE=4 SV=2		696	5723	378	2449	649.078	5972.42	456.997	2083.22
CG_10530				#N/A		4	8	1	42	3.73034	8.34866	1.20899	35.727
CG_10531				#N/A		68	95	59	137	63.4157	99.1404	71.3302	116.538
CG_10532				#N/A		37	87	30	112	34.5056	90.7917	36.2696	95.2719
CG_10533				D6WR65_TRICAEukaryotic initiation factor 4A-like Protein OS=Tribolium castaneum OX=7070 GN=TcasGA2_TC009998 PE=3 SV=1		463	195	210	290	431.786	203.499	253.887	246.686
CG_10534				#N/A		108	128	63	123	100.719	133.579	76.1662	104.629
CG_10535				#N/A		14	44	12	58	13.0562	45.9176	14.5078	49.3372
CG_10536				#N/A		7	37	41	38	6.52809	38.6126	49.5685	32.3244
CG_10537				D6WWV4_TRICAProtein spinster-like Protein OS=Tribolium castaneum OX=7070 GN=TcasGA2_TC015223 PE=4 SV=2		140	327	45	295	130.562	341.252	54.4044	250.939
CG_10538				D6WWW5_TRICATRPL OS=Tribolium castaneum OX=7070 GN=TcasGA2_TC005682 PE=4 SV=1		122	119	31	219	113.775	124.186	37.4786	186.291
CG_10539				#N/A		9	10	0	10	8.39326	10.4358	0	8.50642
CG_1054				D6X4Z7_TRICAZinc finger protein 112-like Protein OS=Tribolium castaneum OX=7070 GN=TcasGA2_TC011010 PE=4 SV=1		406	326	385	496	378.629	340.208	465.46	421.918
CG_10540				#N/A		41	60	46	66	38.2359	62.615	55.6134	56.1424
CG_10541				#N/A		16	43	21	27	14.9213	44.8741	25.3887	22.9673
CG_10542	Fat Body	over	••	D2A2U8_TRICAIsoform of A0A139WIW2, Bifunctional trehalose-6-phosphate synthase/phosphatase-like Protein OS=Tribolium castaneum OX=7070 GN=TcasGA2_TC007883 PE=4 SV=2	alpha,alpha-trehalose-phosphate synthase	46599	186	1386	344	43457.5	194.106	1675.66	292.621
CG_10543				#N/A		182	92	94	89	169.73	96.0096	113.645	75.7071
CG_10544				D6WBK9_TRICAPalmitoyltransferase OS=Tribolium castaneum OX=7070 GN=TcasGA2_TC004861 PE=3 SV=2		300	284	178	264	279.775	296.377	215.2	224.569
CG_10545				#N/A		23	68	35	63	21.4494	70.9636	42.3146	53.5904
CG_10546				#N/A		174	143	163	192	162.27	149.232	197.065	163.323
CG_10547				#N/A		12	23	18	36	11.191	24.0024	21.7618	30.6231
CG_10548				#N/A		539	139	62	159	502.663	145.058	74.9572	135.252
CG_10549				#N/A		51	228	227	350	47.5618	237.937	274.44	297.725
CG_1055				#N/A	[Viral] hypothetical protein	44199	28030	5621	44715	41219.3	29251.6	6795.72	38036.5
CG_10550				D6WZU3_TRICAAnaphase-promoting complex subunit 7-like Protein OS=Tribolium castaneum OX=7070 GN=TcasGA2_TC011772 PE=4 SV=1		278	224	48	296	259.258	233.763	58.0314	251.79
CG_10551				D6W8M2_TRICAProtein Peter pan-like Protein OS=Tribolium castaneum OX=7070 GN=TcasGA2_TC000737 PE=4 SV=1		703	193	309	185	655.607	201.411	373.577	157.369
CG_10552				#N/A		0	2	0	4	0	2.08717	0	3.40257
CG_10553				#N/A		1	76	1	97	0.932584	79.3123	1.20899	82.5123
CG_10554	Fat Body	over	••	D6WQG6_TRICACysteine dioxygenase type 1-like Protein OS=Tribolium castaneum OX=7070 GN=TcasGA2_TC009929 PE=4 SV=1	cysteine dioxygenase	59744	102	2904	164	55716.3	106.445	3510.9	139.505
CG_10555				#N/A		1	10	5	7	0.932584	10.4358	6.04494	5.95449
CG_10556				#N/A		2	21	4	43	1.86517	21.9152	4.83595	36.5776
CG_10557				D6W9K9_TRICAOrganic cation transporter protein-like Protein OS=Tribolium castaneum OX=7070 GN=TcasGA2_TC000561 PE=4 SV=2		2	85	4	140	1.86517	88.7045	4.83595	119.09
CG_10558				D6WW37_TRICASTIP1 homology and U box-containing protein 1-like Protein OS=Tribolium castaneum OX=7070 GN=TcasGA2_TC006323 PE=4 SV=1		583	508	379	757	543.696	530.14	458.206	643.936
CG_10559				D2A4C2_TRICAMitochondrial fission process protein 1-like Protein OS=Tribolium castaneum OX=7070 GN=TcasGA2_TC014858 PE=4 SV=1		20	24	42	45	18.6517	25.046	50.7775	38.2789
CG_1056				D6WWX7_TRICAProtein phosphatase 1 regulatory inhibitor subunit 16B-like Protein OS=Tribolium castaneum OX=7070 GN=TcasGA2_TC005675 PE=4 SV=1		103	1286	253	2340	96.0561	1342.05	305.874	1990.5
CG_10560				D2A4C2_TRICAMitochondrial fission process protein 1-like Protein OS=Tribolium castaneum OX=7070 GN=TcasGA2_TC014858 PE=4 SV=1		23	36	35	11	21.4494	37.569	42.3146	9.35706
CG_10561				#N/A		82	178	414	360	76.4719	185.758	500.521	306.231
CG_10562				D6WTW6_TRICAUncharacterized protein OS=Tribolium castaneum OX=7070 GN=TcasGA2_TC015939 PE=4 SV=1		810	556	572	304	755.393	580.232	691.541	258.595
CG_10563				D2A5H7_TRICALambda-crystallin-like Protein OS=Tribolium castaneum OX=7070 GN=TcasGA2_TC015170 PE=4 SV=1		5894	1372	1186	994	5496.65	1431.8	1433.86	845.538
CG_10564				D6WQQ5_TRICADynein light chain roadblock OS=Tribolium castaneum OX=7070 GN=TcasGA2_TC030050 PE=3 SV=1		500	623	314	694	466.292	650.152	379.622	590.346
CG_10565				#N/A		9	23	20	28	8.39326	24.0024	24.1797	23.818
CG_10566				#N/A		138	160	145	160	128.697	166.973	175.303	136.103
CG_10567				#N/A		92	57	36	74	85.7977	59.4842	43.5235	62.9475
CG_10568				D6WKC8_TRICACoiled-coil and C2 domain-containing protein 1-like OS=Tribolium castaneum OX=7070 GN=TcasGA2_TC013686 PE=4 SV=1		6	6	2	5	5.5955	6.2615	2.41797	4.25321
CG_10569				#N/A		1	66	0	64	0.932584	68.8765	0	54.4411
CG_1057				D6W6K7_TRICADehydrogenase/reductase SDR family protein 7-like OS=Tribolium castaneum OX=7070 GN=TcasGA2_TC001630 PE=3 SV=1		167	1618	4	1697	155.742	1688.52	4.83595	1443.54
CG_10570				D6W737_TRICA3-ketodihydrosphingosine reductase-like Protein OS=Tribolium castaneum OX=7070 GN=TcasGA2_TC013591 PE=4 SV=2		352	231	155	271	328.27	241.068	187.393	230.524
CG_10571				#N/A		23	90	2	92	21.4494	93.9224	2.41797	78.2591
CG_10572				#N/A		36	36	51	76	33.573	37.569	61.6584	64.6488
CG_10573				A0A139WNB6_TRICASemaphorin-2A-like Protein OS=Tribolium castaneum OX=7070 GN=TcasGA2_TC032214 PE=3 SV=1		24	263	366	158	22.382	274.462	442.489	134.401
CG_10574				#N/A		18	17	3	49	16.7865	17.7409	3.62696	41.6815
CG_10575				#N/A		6	21	3	26	5.5955	21.9152	3.62696	22.1167
CG_10576				#N/A		3	33	7	39	2.79775	34.4382	8.46291	33.175
CG_10577				A0A139WNB9_TRICAProtein slit-like Protein OS=Tribolium castaneum OX=7070 GN=TcasGA2_TC031957 PE=4 SV=1		25	126	14	125	23.3146	131.491	16.9258	106.33
CG_10578				D6WF13_TRICACOP9 signalosome complex subunit 1b-like Protein OS=Tribolium castaneum OX=7070 GN=TcasGA2_TC003322 PE=4 SV=1		440	375	345	417	410.337	391.343	417.101	354.718
CG_10579				#N/A		203	329	145	366	189.315	343.339	175.303	311.335
CG_1058				A0A139WIZ5_TRICAUPF0536 protein C12orf66 homolog-like Protein OS=Tribolium castaneum OX=7070 GN=TcasGA2_TC032740 PE=4 SV=1		36201	16638	15707	12886	33760.5	17363.1	18989.6	10961.4
CG_10580				D6WFE0_TRICAUDP-N-acetylglucosamine transferase subunit ALG14 homolog-like Protein OS=Tribolium castaneum OX=7070 GN=TcasGA2_TC003350 PE=4 SV=1		188	36	98	49	175.326	37.569	118.481	41.6815
CG_10581				#N/A		160	92	135	77	149.213	96.0096	163.213	65.4994
CG_10582				#N/A		63	75	78	46	58.7528	78.2687	94.301	39.1295
CG_10583				D7EIV5_TRICAUncharacterized protein OS=Tribolium castaneum OX=7070 GN=TcasGA2_TC002087 PE=4 SV=1		180	175	2586	109	167.865	182.627	3126.44	92.72
CG_10584				D6WLL0_TRICAUncharacterized protein OS=Tribolium castaneum OX=7070 GN=TcasGA2_TC013425 PE=4 SV=1		32	32	31	43	29.8427	33.3946	37.4786	36.5776
CG_10585				#N/A		68	38	43	71	63.4157	39.6561	51.9865	60.3956
CG_10586				D6WR65_TRICAEukaryotic initiation factor 4A-like Protein OS=Tribolium castaneum OX=7070 GN=TcasGA2_TC009998 PE=3 SV=1		50	21	69	35	46.6292	21.9152	83.4201	29.7725
CG_10587				D6WR65_TRICAEukaryotic initiation factor 4A-like Protein OS=Tribolium castaneum OX=7070 GN=TcasGA2_TC009998 PE=3 SV=1		180	87	68	139	167.865	90.7917	82.2111	118.239
CG_10588				D6WJW4_TRICAPutative sodium-dependent multivitamin transporter-like Protein OS=Tribolium castaneum OX=7070 GN=TcasGA2_TC013747 PE=3 SV=1		7	1813	0	801	6.52809	1892.02	0	681.364
CG_10589				D6W9S8_TRICAAlpha-2-macroglobulin receptor-associated protein-like Protein OS=Tribolium castaneum OX=7070 GN=TcasGA2_TC001043 PE=4 SV=1		1169	329	893	449	1090.19	343.339	1079.63	381.938
CG_1059				#N/A		34	27	14	43	31.7079	28.1767	16.9258	36.5776
CG_10590				#N/A		3	2	2	6	2.79775	2.08717	2.41797	5.10385
CG_10591				#N/A		21	17	12	10	19.5843	17.7409	14.5078	8.50642
CG_10592				#N/A		2	4	4	2	1.86517	4.17433	4.83595	1.70128
CG_10593				D6WZM9_TRICAYEATS domain-containing protein 4-like Protein OS=Tribolium castaneum OX=7070 GN=TcasGA2_TC012697 PE=4 SV=1		454	158	192	214	423.393	164.886	232.126	182.037
CG_10594				#N/A		33	51	33	144	30.7753	53.2227	39.8966	122.492
CG_10595				#N/A		0	6	2	2	0	6.2615	2.41797	1.70128
CG_10596				D6WG42_TRICA85/88 kDa calcium-independent phospholipase A2-like Protein OS=Tribolium castaneum OX=7070 GN=TcasGA2_TC003390 PE=4 SV=2		583	812	973	591	543.696	847.389	1176.34	502.729
CG_10597				#N/A		36	54	24	37	33.573	56.3535	29.0157	31.4738
CG_10598				D6WD76_TRICAIsoform of A0A139WMB0, Uncharacterized protein OS=Tribolium castaneum OX=7070 GN=TcasGA2_TC000805 PE=4 SV=2		826	488	485	492	770.314	509.268	586.359	418.516
CG_10599				#N/A		13	451	8	366	12.1236	470.656	9.6719	311.335
CG_106				#N/A	unidentifiable	192440	341990	1089322	529233	179466	356895	1.31698e+06	450188
CG_1060				D7EJV7_TRICAUncharacterized protein OS=Tribolium castaneum OX=7070 GN=TcasGA2_TC011558 PE=4 SV=1		1	2	5	27	0.932584	2.08717	6.04494	22.9673
CG_10600				#N/A		15	66	7	40	13.9888	68.8765	8.46291	34.0257
CG_10601				D6WP50_TRICADNA-directed RNA polymerases I and III subunit RPAC1-like Protein OS=Tribolium castaneum OX=7070 GN=TcasGA2_TC014519 PE=4 SV=1		342	156	198	216	318.944	162.799	239.379	183.739
CG_10602				#N/A		22	19	8	31	20.5168	19.8281	9.6719	26.3699
CG_10603				#N/A		21	9	26	26	19.5843	9.39224	31.4337	22.1167
CG_10604				#N/A		2	2	4	11	1.86517	2.08717	4.83595	9.35706
CG_10605				D6WT14_TRICAUncharacterized protein OS=Tribolium castaneum OX=7070 GN=TcasGA2_TC010150 PE=4 SV=1		566	280	495	306	527.843	292.203	598.449	260.296
CG_10606				#N/A		0	122	0	454	0	127.317	0	386.191
CG_10607				#N/A		39	60	53	57	36.3708	62.615	64.0763	48.4866
CG_10608				#N/A		1762	1483	422	677	1643.21	1547.63	510.193	575.885
CG_10609				#N/A		83	80	162	72	77.4045	83.4866	195.856	61.2462
CG_1061				#N/A		416	642	58	834	387.955	669.98	70.1213	709.435
CG_10610				#N/A		44	25	45	50	41.0337	26.0896	54.4044	42.5321
CG_10611				#N/A		110	31	177	74	102.584	32.3511	213.991	62.9475
CG_10612				#N/A		1188	362	297	466	1107.91	377.777	359.069	396.399
CG_10613				#N/A		0	22	0	11	0	22.9588	0	9.35706
CG_10614				#N/A		3	121	20	164	2.79775	126.273	24.1797	139.505
CG_10615				#N/A		0	11	8	69	0	11.4794	9.6719	58.6943
CG_10616				D2A1A0_TRICAUncharacterized protein OS=Tribolium castaneum OX=7070 GN=TcasGA2_TC008355 PE=4 SV=1		163	148	134	127	152.011	154.45	162.004	108.032
CG_10617				D6WFJ3_TRICAADP-ribosylation factor-like protein 13B OS=Tribolium castaneum OX=7070 GN=TcasGA2_TC003836 PE=3 SV=2		98	174	17	54	91.3932	181.583	20.5528	45.9347
CG_10618				#N/A		24	25	36	32	22.382	26.0896	43.5235	27.2205
CG_10619				D6WQX8_TRICAMitotic spindle assembly checkpoint protein MAD1-like Protein OS=Tribolium castaneum OX=7070 GN=TcasGA2_TC009389 PE=4 SV=1		755	828	595	723	704.101	864.086	719.347	615.014
CG_1062				A0A139WCZ7_TRICAF-box/LRR-repeat protein 4-like Protein OS=Tribolium castaneum OX=7070 GN=TcasGA2_TC034049 PE=4 SV=1		387	890	365	921	360.91	928.789	441.28	783.441
CG_10620				#N/A		723	567	456	722	674.258	591.711	551.298	614.164
CG_10621				#N/A		0	2	2	8	0	2.08717	2.41797	6.80514
CG_10622				#N/A		3	2	2	2	2.79775	2.08717	2.41797	1.70128
CG_10623				#N/A		0	7	8	3	0	7.30508	9.6719	2.55193
CG_10624				#N/A		0	2	1	17	0	2.08717	1.20899	14.4609
CG_10625				#N/A		21	45	37	45	19.5843	46.9612	44.7325	38.2789
CG_10626				#N/A		2	286	5	282	1.86517	298.465	6.04494	239.881
CG_10627				#N/A		0	137	15	189	0	142.971	18.1348	160.771
CG_10628				#N/A		48	40	45	44	44.764	41.7433	54.4044	37.4282
CG_10629				#N/A		195	179	217	275	181.854	186.801	262.35	233.927
CG_1063				D6WMM9_TRICAIsocitrate dehydrogenase	isocitrate dehydrogenase	2981	15453	9603	25394	2780.03	16126.5	11609.9	21601.2
CG_10630				A0A139WHJ4_TRICAIsoform of D6WM37, Nuclear cap-binding protein subunit 2 OS=Tribolium castaneum OX=7070 GN=TcasGA2_TC013348 PE=3 SV=1		46	30	33	65	42.8989	31.3075	39.8966	55.2917
CG_10631				A0A139WHJ4_TRICAIsoform of D6WM37, Nuclear cap-binding protein subunit 2 OS=Tribolium castaneum OX=7070 GN=TcasGA2_TC013348 PE=3 SV=1		44	46	21	7	41.0337	48.0048	25.3887	5.95449
CG_10632				#N/A		32	88	17	128	29.8427	91.8353	20.5528	108.882
CG_10633				#N/A		20	37	17	90	18.6517	38.6126	20.5528	76.5578
CG_10634				#N/A		52	78	692	97	48.4944	81.3994	836.619	82.5123
CG_10635				#N/A		7	1	0	4	6.52809	1.04358	0	3.40257
CG_10636				#N/A		6	24	3	33	5.5955	25.046	3.62696	28.0712
CG_10637				D6WI38_TRICABand 7 protein CG42540-like Protein OS=Tribolium castaneum OX=7070 GN=TcasGA2_TC003971 PE=4 SV=2		877	170	3827	336	817.876	177.409	4626.79	285.816
CG_10638				#N/A		0	0	12	6	0	0	14.5078	5.10385
CG_10639				D6X367_TRICAPutative U2 small nuclear ribonucleoprotein A'-like Protein OS=Tribolium castaneum OX=7070 GN=TcasGA2_TC012554 PE=4 SV=2		466	381	479	453	434.584	397.605	579.105	385.341
CG_1064				D2A152_TRICAUncharacterized protein OS=Tribolium castaneum OX=7070 GN=TcasGA2_TC007147 PE=4 SV=2		76	1821	132	2207	70.8764	1900.36	159.586	1877.37
CG_10640				#N/A		17	36	11	37	15.8539	37.569	13.2989	31.4738
CG_10641				#N/A		102	63	16	89	95.1236	65.7457	19.3438	75.7071
CG_10642				#N/A		0	61	0	273	0	63.6585	0	232.225
CG_10643				#N/A		598	584	435	600	557.685	609.452	525.909	510.385
CG_10644				#N/A		365	111	254	123	340.393	115.838	307.083	104.629
CG_10645				#N/A		375	863	0	497	349.719	900.612	0	422.769
CG_10646				#N/A		32	16	99	3	29.8427	16.6973	119.69	2.55193
CG_10647				#N/A		49	65	45	106	45.6966	67.8329	54.4044	90.1681
CG_10648				#N/A		364	428	429	414	339.461	446.653	518.656	352.166
CG_10649				#N/A		96	111	100	299	89.5281	115.838	120.899	254.342
CG_1065	MG/GC	over		D6W899_TRICAProtein slit-like Protein OS=Tribolium castaneum OX=7070 GN=TcasGA2_TC001742 PE=4 SV=1	slit	6	2364	2	2715	5.5955	2467.03	2.41797	2309.49
CG_10650				#N/A		18	507	10	682	16.7865	529.096	12.0899	580.138
CG_10651				#N/A		0	3	2	4	0	3.13075	2.41797	3.40257
CG_10652				#N/A		0	0	4	4	0	0	4.83595	3.40257
CG_10653				D6WS55_TRICAPutative tRNA (cytidine(32)/guanosine(34)-2'-O)-methyltransferase OS=Tribolium castaneum OX=7070 GN=TcasGA2_TC008754 PE=3 SV=1		444	373	310	476	414.067	389.256	374.786	404.906
CG_10654				A0A139WFT0_TRICAMethionine aminopeptidase OS=Tribolium castaneum OX=7070 GN=TcasGA2_TC033550 PE=3 SV=1		244	121	157	142	227.55	126.273	189.811	120.791
CG_10655				D6W7T8_TRICASolute carrier family 41 member 1-like Protein OS=Tribolium castaneum OX=7070 GN=TcasGA2_TC010764 PE=4 SV=1		411	403	86	397	383.292	420.564	103.973	337.705
CG_10656				D6WM37_TRICANuclear cap-binding protein subunit 2 OS=Tribolium castaneum OX=7070 GN=TcasGA2_TC013348 PE=3 SV=2		323	194	232	153	301.225	202.455	280.485	130.148
CG_10657				#N/A		280	208	554	230	261.123	217.065	669.779	195.648
CG_10658				D6WLQ8_TRICAProtein phosphatase 1L-like Protein OS=Tribolium castaneum OX=7070 GN=TcasGA2_TC014396 PE=3 SV=1		962	802	542	1044	897.146	836.953	655.271	888.07
CG_10659				#N/A		173	203	30	330	161.337	211.847	36.2696	280.712
CG_1066				A0A139WKW8_TRICAPeptide transporter family 1-like Protein OS=Tribolium castaneum OX=7070 GN=TcasGA2_TC032380 PE=3 SV=1		61	2322	137	817	56.8876	2423.2	165.631	694.975
CG_10660				#N/A		932	1698	374	841	869.168	1772	452.161	715.39
CG_10661				#N/A		10	19	6	17	9.32584	19.8281	7.25392	14.4609
CG_10662				#N/A		3	9	4	8	2.79775	9.39224	4.83595	6.80514
CG_10663				D6WYH4_TRICASesquipedalian-1-like Protein OS=Tribolium castaneum OX=7070 GN=TcasGA2_TC006689 PE=4 SV=1		112	124	109	166	104.449	129.404	131.78	141.207
CG_10664				#N/A		4	33	46	77	3.73034	34.4382	55.6134	65.4994
CG_10665				#N/A		41	40	65	93	38.2359	41.7433	78.5842	79.1097
CG_10666				#N/A		1	2	0	3	0.932584	2.08717	0	2.55193
CG_10667				D6WTV6_TRICAUncharacterized protein OS=Tribolium castaneum OX=7070 GN=TcasGA2_TC015934 PE=4 SV=1		351	444	255	419	327.337	463.351	308.292	356.419
CG_10668				#N/A		181	31	228	107	168.798	32.3511	275.649	91.0187
CG_10669				D6WM44_TRICAO-acyltransferase OS=Tribolium castaneum OX=7070 GN=TcasGA2_TC014471 PE=3 SV=1		254	218	89	262	236.876	227.501	107.6	222.868
CG_1067				#N/A		153	1577	267	2308	142.685	1645.73	322.8	1963.28
CG_10670				D6X2E0_TRICAC-terminal-binding protein-like Protein OS=Tribolium castaneum OX=7070 GN=TcasGA2_TC012453 PE=3 SV=2		255	194	102	258	237.809	202.455	123.317	219.466
CG_10671				#N/A		0	19	0	55	0	19.8281	0	46.7853
CG_10672				#N/A		30	21	45	56	27.9775	21.9152	54.4044	47.636
CG_10673				#N/A	transcription factor, agrin-like	40763	1137	2113	553	38014.9	1186.55	2554.59	470.405
CG_10674				#N/A		192	44	84	52	179.056	45.9176	101.555	44.2334
CG_10675				#N/A		3	7	8	14	2.79775	7.30508	9.6719	11.909
CG_10676				D6X429_TRICAPutative serine/threonine-protein kinase haspin homolog-like Protein OS=Tribolium castaneum OX=7070 GN=TcasGA2_TC011145 PE=4 SV=2		50	36	99	67	46.6292	37.569	119.69	56.993
CG_10677				D6X118_TRICANucleolar complex protein 4 homolog B-like Protein OS=Tribolium castaneum OX=7070 GN=TcasGA2_TC004314 PE=4 SV=1		616	321	296	557	574.472	334.99	357.86	473.808
CG_10678				D6WIF9_TRICAGram-negative bacteria binding protein 3 OS=Tribolium castaneum OX=7070 GN=TcasGA2_TC003991 PE=4 SV=1		12347	884	7131	157	11514.6	922.527	8621.29	133.551
CG_10679				#N/A		30	58	1	118	27.9775	60.5278	1.20899	100.376
CG_1068				#N/A		4044	2626	10081	4601	3771.37	2740.45	12187.8	3913.8
CG_10680				#N/A		12	10	5	9	11.191	10.4358	6.04494	7.65578
CG_10681				#N/A		45	75	26	103	41.9663	78.2687	31.4337	87.6161
CG_10682				D6X0Q3_TRICALMBR1 domain-containing protein 2 homolog-like Protein OS=Tribolium castaneum OX=7070 GN=TcasGA2_TC012164 PE=4 SV=1		639	665	916	939	595.921	693.982	1107.43	798.753
CG_10683				#N/A		134	40	7	2	124.966	41.7433	8.46291	1.70128
CG_10684				#N/A		225	33	19	61	209.831	34.4382	22.9708	51.8892
CG_10685				D2A3H7_TRICASerine--tRNA ligase, mitochondrial-like Protein OS=Tribolium castaneum OX=7070 GN=TcasGA2_TC007985 PE=4 SV=1		1024	324	596	393	954.966	338.121	720.556	334.302
CG_10686				D6WJH3_TRICAUbiquitin-conjugating enzyme E2 N-like Protein OS=Tribolium castaneum OX=7070 GN=TcasGA2_TC013777 PE=3 SV=1		230	205	125	214	214.494	213.934	151.123	182.037
CG_10687				#N/A		25	75	64	207	23.3146	78.2687	77.3752	176.083
CG_10688				A0A139WFS2_TRICAProstaglandin reductase 1-like Protein OS=Tribolium castaneum OX=7070 GN=TcasGA2_TC033558 PE=4 SV=1		137	687	88	1018	127.764	716.941	106.391	865.954
CG_10689				D6WXG2_TRICAPeptidyl-prolyl cis-trans isomerase-like 4 OS=Tribolium castaneum OX=7070 GN=TcasGA2_TC005570 PE=4 SV=1		502	318	440	336	468.157	331.859	531.954	285.816
CG_1069				#N/A	unidentifiable	14111	8696	22632	13503	13159.7	9074.99	27361.8	11486.2
CG_10690				#N/A		18	34	26	29	16.7865	35.4818	31.4337	24.6686
CG_10691				A0A139WPJ4_TRICASolute carrier organic anion transporter family member OS=Tribolium castaneum OX=7070 GN=TcasGA2_TC034513 PE=3 SV=1		2060	225	763	194	1921.12	234.806	922.457	165.025
CG_10692				#N/A		0	0	29	0	0	0	35.0606	0
CG_10693				D6W7F4_TRICAPutative GTP-binding protein 6-like Protein OS=Tribolium castaneum OX=7070 GN=TcasGA2_TC005168 PE=4 SV=2		173	162	189	219	161.337	169.06	228.499	186.291
CG_10694				#N/A		0	13	3	7	0	13.5666	3.62696	5.95449
CG_10695				D2A6F1_TRICAUncharacterized protein OS=Tribolium castaneum OX=7070 GN=TcasGA2_TC014996 PE=4 SV=2		151	27	57	54	140.82	28.1767	68.9123	45.9347
CG_10696				#N/A		0	10	0	5	0	10.4358	0	4.25321
CG_10697				#N/A		14	40	4	66	13.0562	41.7433	4.83595	56.1424
CG_10698				#N/A		43	42	27	37	40.1011	43.8305	32.6427	31.4738
CG_10699				#N/A		50	144	1696	529	46.6292	150.276	2050.44	449.99
CG_107				#N/A		2200	1936	1269	2458	2051.68	2020.38	1534.2	2090.88
CG_1070				#N/A		26	525	2	71	24.2472	547.881	2.41797	60.3956
CG_10700				#N/A		0	0	0	7	0	0	0	5.95449
CG_10701				#N/A		12	13	2	26	11.191	13.5666	2.41797	22.1167
CG_10702				A0A139WHZ5_TRICALaminin subunit alpha-1-like Protein OS=Tribolium castaneum OX=7070 GN=TcasGA2_TC014773 PE=4 SV=1		39	28	17	35	36.3708	29.2203	20.5528	29.7725
CG_10703				D6WJN1_TRICAIsoform of A0A139WHZ5, Laminin subunit alpha-1-like Protein OS=Tribolium castaneum OX=7070 GN=TcasGA2_TC014773 PE=4 SV=2		33	28	7	27	30.7753	29.2203	8.46291	22.9673
CG_10704				#N/A		72	248	46	263	67.146	258.808	55.6134	223.719
CG_10705				#N/A		1	3	1	4	0.932584	3.13075	1.20899	3.40257
CG_10706				#N/A		143	79	113	103	133.36	82.443	136.616	87.6161
CG_10707				A0A139WGM9_TRICAATP-dependent DNA helicase OS=Tribolium castaneum OX=7070 GN=TcasGA2_TC033312 PE=3 SV=1		227	171	174	247	211.697	178.453	210.364	210.109
CG_10708				#N/A		475	174	166	171	442.977	181.583	200.692	145.46
CG_10709				#N/A		148	70	67	100	138.022	73.0508	81.0021	85.0642
CG_1071				D6WY85_TRICAUncharacterized protein OS=Tribolium castaneum OX=7070 GN=TcasGA2_TC002177 PE=4 SV=1		302	2387	174	1122	281.64	2491.03	210.364	954.42
CG_10710				#N/A		0	14	0	8	0	14.6102	0	6.80514
CG_10711				#N/A		22	4	2	6	20.5168	4.17433	2.41797	5.10385
CG_10712				A0A139WIM4_TRICAIsoform of D2A2V8, Galectin OS=Tribolium castaneum OX=7070 GN=TcasGA2_TC007619 PE=4 SV=1		4659	602	752	704	4344.91	628.237	909.158	598.852
CG_10713				#N/A		2	401	0	624	1.86517	418.477	0	530.801
CG_10714				#N/A		48	1	15	37	44.764	1.04358	18.1348	31.4738
CG_10715				D6X439_TRICAMyoneurin-like Protein OS=Tribolium castaneum OX=7070 GN=TcasGA2_TC011137 PE=4 SV=1		123	38	76	105	114.708	39.6561	91.883	89.3174
CG_10716				D6WVQ3_TRICAProton-coupled folate transporter-like Protein OS=Tribolium castaneum OX=7070 GN=TcasGA2_TC006261 PE=4 SV=2		309	2679	667	167	288.168	2795.76	806.395	142.057
CG_10717				D2A0S6_TRICARas-related protein Rab-26-like Protein OS=Tribolium castaneum OX=7070 GN=TcasGA2_TC007212 PE=4 SV=2		190	293	391	439	177.191	305.77	472.714	373.432
CG_10718				D2A4T5_TRICALachesin-like Protein OS=Tribolium castaneum OX=7070 GN=TcasGA2_TC015310 PE=4 SV=1		439	228	1596	197	409.404	237.937	1929.54	167.576
CG_10719				D6WGX4_TRICAUncharacterized protein OS=Tribolium castaneum OX=7070 GN=TcasGA2_TC002966 PE=4 SV=2		343	267	236	364	319.876	278.637	285.321	309.634
CG_1072				A0A139WA99_TRICAKynurenine--oxoglutarate transaminase 3-like Protein OS=Tribolium castaneum OX=7070 GN=TcasGA2_TC011119 PE=4 SV=1		954	96	55	34	889.685	100.184	66.4943	28.9218
CG_10720				#N/A		4	22	4	60	3.73034	22.9588	4.83595	51.0385
CG_10721				#N/A		16	120	10	107	14.9213	125.23	12.0899	91.0187
CG_10722				#N/A		0	2	15	52	0	2.08717	18.1348	44.2334
CG_10723				#N/A		0	12	1	1	0	12.523	1.20899	0.850642
CG_10724				#N/A		38	39	15	47	35.4382	40.6997	18.1348	39.9802
CG_10725				#N/A		69	57	90	54	64.3483	59.4842	108.809	45.9347
CG_10726				#N/A		116	45	49	54	108.18	46.9612	59.2404	45.9347
CG_10727				D6WN13_TRICALarge neutral amino acids transporter small subunit 2-like Protein OS=Tribolium castaneum OX=7070 GN=TcasGA2_TC013186 PE=4 SV=1		102	185	9	92	95.1236	193.063	10.8809	78.2591
CG_10728				#N/A		132	67	14	79	123.101	69.92	16.9258	67.2007
CG_10729				A0A139WJ24_TRICAPyruvate carboxylase OS=Tribolium castaneum OX=7070 GN=TcasGA2_TC032730 PE=4 SV=1	pyruvate carboxylase	19168	2250	20014	482	17875.8	2348.06	24196.7	410.009
CG_1073				D6WF08_TRICAUbiquinone biosynthesis protein COQ9, mitochondrial-like Protein OS=Tribolium castaneum OX=7070 GN=TcasGA2_TC003140 PE=4 SV=1		263	323	2048	877	245.27	337.077	2476.01	746.013
CG_10730				D6WA58_TRICAProtein downstream neighbor of son homolog-like Protein OS=Tribolium castaneum OX=7070 GN=TcasGA2_TC001105 PE=4 SV=1		31	4	107	141	28.9101	4.17433	129.362	119.941
CG_10731				A0A139WFK0_TRICAUncharacterized protein OS=Tribolium castaneum OX=7070 GN=TcasGA2_TC033624 PE=4 SV=1		6	95	71	96	5.5955	99.1404	85.8381	81.6616
CG_10732				#N/A		518	124	123	195	483.078	129.404	148.705	165.875
CG_10733				#N/A		155	154	152	249	144.551	160.712	183.766	211.81
CG_10734				A0A139WFV6_TRICAUncharacterized protein OS=Tribolium castaneum OX=7070 GN=TcasGA2_TC031193 PE=3 SV=1		1111	876	712	958	1036.1	914.178	860.799	814.915
CG_10735				#N/A		284	293	75	431	264.854	305.77	90.674	366.627
CG_10736				#N/A		8	9	6	11	7.46067	9.39224	7.25392	9.35706
CG_10737				#N/A		102	254	59	369	95.1236	265.07	71.3302	313.887
CG_10738				#N/A		313	141	606	281	291.899	147.145	732.646	239.03
CG_10739				#N/A		46	53	91	68	42.8989	55.3099	110.018	57.8437
CG_1074				#N/A		395	289	828	403	368.371	301.595	1001.04	342.809
CG_10740				D2A029_TRICAUPF0587 protein CG4646-like Protein OS=Tribolium castaneum OX=7070 GN=TcasGA2_TC007353 PE=4 SV=2		472	196	304	284	440.18	204.542	367.532	241.582
CG_10741				D6WMF1_TRICAUPF0568 protein C14orf166 homolog-like Protein OS=Tribolium castaneum OX=7070 GN=TcasGA2_TC013253 PE=4 SV=1		605	359	338	457	564.213	374.646	408.638	388.743
CG_10742				#N/A		0	95	2	97	0	99.1404	2.41797	82.5123
CG_10743				#N/A		2	0	0	4	1.86517	0	0	3.40257
CG_10744				D6X1Q9_TRICAGlycerol-3-phosphate acyltransferase 1, mitochondrial-like Protein OS=Tribolium castaneum OX=7070 GN=TcasGA2_TC012134 PE=3 SV=1		1185	814	921	774	1105.11	849.476	1113.48	658.397
CG_10745				#N/A		4	130	1	175	3.73034	135.666	1.20899	148.862
CG_10746				#N/A		56	19	38	33	52.2247	19.8281	45.9415	28.0712
CG_10747				#N/A		32	10	24	18	29.8427	10.4358	29.0157	15.3116
CG_10748				#N/A		0	0	2	4	0	0	2.41797	3.40257
CG_10749				D6WAV5_TRICAPotassium channel subfamily K member 1-like Protein OS=Tribolium castaneum OX=7070 GN=TcasGA2_TC000334 PE=3 SV=1		1431	192	144	132	1334.53	200.368	174.094	112.285
CG_1075				D2A4S5_TRICABleomycin hydrolase-like Protein OS=Tribolium castaneum OX=7070 GN=TcasGA2_TC015316 PE=4 SV=1		1126	2165	998	2656	1050.09	2259.36	1206.57	2259.31
CG_10750				D6X438_TRICAKrueppel homolog 1-like Protein OS=Tribolium castaneum OX=7070 GN=TcasGA2_TC011138 PE=4 SV=2		35	12	8	26	32.6404	12.523	9.6719	22.1167
CG_10751				#N/A		53	119	79	197	49.4269	124.186	95.51	167.576
CG_10752				D6W9X4_TRICATranscription initiation factor TFIID subunit 13-like Protein OS=Tribolium castaneum OX=7070 GN=TcasGA2_TC001068 PE=4 SV=2		806	321	388	307	751.663	334.99	469.087	261.147
CG_10753				#N/A		3209	2010	3121	380	2992.66	2097.6	3773.25	323.244
CG_10754				#N/A		0	0	0	285	0	0	0	242.433
CG_10755				A0A139WBR9_TRICAIsoform of A0A139WBM1, Uncharacterized protein OS=Tribolium castaneum OX=7070 GN=TcasGA2_TC034404 PE=4 SV=1		393	215	79	296	366.505	224.37	95.51	251.79
CG_10756				#N/A		21	0	11	5	19.5843	0	13.2989	4.25321
CG_10757				#N/A		28	34	1	0	26.1123	35.4818	1.20899	0
CG_10758				#N/A		354	352	430	409	330.135	367.341	519.865	347.913
CG_10759				#N/A		8	52	5	63	7.46067	54.2663	6.04494	53.5904
CG_1076				D6WGK9_TRICAUncharacterized protein OS=Tribolium castaneum OX=7070 GN=TcasGA2_TC003448 PE=4 SV=1		32	8971	50	3875	29.8427	9361.98	60.4494	3296.24
CG_10760				D6W975_TRICASerine protease P16 OS=Tribolium castaneum OX=7070 GN=TcasGA2_TC000635 PE=3 SV=2		2	516	2	161	1.86517	538.489	2.41797	136.953
CG_10761				D2A1N3_TRICALysophospholipase-like protein 1 OS=Tribolium castaneum OX=7070 GN=TcasGA2_TC008421 PE=4 SV=1		167	157	192	128	155.742	163.842	232.126	108.882
CG_10762				#N/A		13	31	7	17	12.1236	32.3511	8.46291	14.4609
CG_10763				A0A139WFJ1_TRICAHelicase SKI2W-like Protein OS=Tribolium castaneum OX=7070 GN=TcasGA2_TC033645 PE=4 SV=1		47	53	16	19	43.8314	55.3099	19.3438	16.1622
CG_10764				D6WEJ1_TRICAValine--tRNA ligase-like Protein OS=Tribolium castaneum OX=7070 GN=TcasGA2_TC003272 PE=3 SV=1		591	212	305	236	551.157	221.24	368.741	200.752
CG_10765				#N/A		26	65	26	75	24.2472	67.8329	31.4337	63.7981
CG_10766				#N/A		47	15	0	5	43.8314	15.6537	0	4.25321
CG_10767				#N/A		198	246	208	159	184.652	256.721	251.469	135.252
CG_10768				D6W8E2_TRICAPutative chitinase 3-like Protein OS=Tribolium castaneum OX=7070 GN=TcasGA2_TC001770 PE=3 SV=1		6	26	0	13	5.5955	27.1331	0	11.0583
CG_10769				A0A139WMM2_TRICAUncharacterized protein OS=Tribolium castaneum OX=7070 GN=TcasGA2_TC032141 PE=4 SV=1		229	236	211	255	213.562	246.286	255.096	216.914
CG_1077				D6WZW6_TRICAE3 ubiquitin-protein ligase MARCH5-like Protein OS=Tribolium castaneum OX=7070 GN=TcasGA2_TC012736 PE=4 SV=1		1839	1775	1380	1429	1715.02	1852.36	1668.4	1215.57
CG_10770				A0A139WDU8_TRICAUncharacterized protein OS=Tribolium castaneum OX=7070 GN=TcasGA2_TC006219 PE=4 SV=1		88	92	189	108	82.0674	96.0096	228.499	91.8693
CG_10771				#N/A		42	46	124	57	39.1685	48.0048	149.914	48.4866
CG_10772				#N/A		170	450	136	476	158.539	469.612	164.422	404.906
CG_10773				#N/A		1	9	1	4	0.932584	9.39224	1.20899	3.40257
CG_10774				#N/A		2	3	3	2	1.86517	3.13075	3.62696	1.70128
CG_10775				#N/A		0	4	0	2	0	4.17433	0	1.70128
CG_10776				#N/A		217	184	316	253	202.371	192.019	382.04	215.212
CG_10777				#N/A		5	91	5	76	4.66292	94.966	6.04494	64.6488
CG_10778				D6WCJ8_TRICAZinc finger C4H2 domain-containing protein-like Protein OS=Tribolium castaneum OX=7070 GN=TcasGA2_TC004909 PE=4 SV=2		1131	357	647	481	1054.75	372.559	782.215	409.159
CG_10779				A0A139W8T7_TRICAPro-Pol polyprotein-like Protein OS=Tribolium castaneum OX=7070 GN=TcasGA2_TC031219 PE=4 SV=1		0	0	0	4	0	0	0	3.40257
CG_1078				D6WW88_TRICA60S ribosomal protein L11-like Protein OS=Tribolium castaneum OX=7070 GN=TcasGA2_TC005792 PE=3 SV=1		27469	14231	14884	10507	25617.1	14851.2	17994.6	8937.7
CG_10780				#N/A		4	76	10	118	3.73034	79.3123	12.0899	100.376
CG_10781				#N/A		0	0	1	14	0	0	1.20899	11.909
CG_10782				#N/A		46	158	199	194	42.8989	164.886	240.588	165.025
CG_10783				D7EL46_TRICAUncharacterized protein OS=Tribolium castaneum OX=7070 GN=TcasGA2_TC004293 PE=4 SV=1		397	391	178	399	370.236	408.041	215.2	339.406
CG_10784				D7EL46_TRICAUncharacterized protein OS=Tribolium castaneum OX=7070 GN=TcasGA2_TC004293 PE=4 SV=1		253	216	4	3	235.944	225.414	4.83595	2.55193
CG_10785				A0A139WDA0_TRICAIsoform of A0A139WD97, Alpha-tocopherol transfer protein-like OS=Tribolium castaneum OX=7070 GN=TcasGA2_TC033338 PE=4 SV=1		25	145	0	118	23.3146	151.319	0	100.376
CG_10786				D2A630_TRICATransmembrane protein 134-like Protein OS=Tribolium castaneum OX=7070 GN=TcasGA2_TC015068 PE=4 SV=1		283	139	66	171	263.921	145.058	79.7932	145.46
CG_10787				A0A139WC08_TRICAPutative multidrug resistance-associated protein lethal(2)03659-like Protein OS=Tribolium castaneum OX=7070 GN=TcasGA2_TC012253 PE=4 SV=1		2204	1172	1200	1072	2055.41	1223.08	1450.78	911.888
CG_10788				#N/A		612	306	217	303	570.741	319.336	262.35	257.745
CG_10789				#N/A		0	19	0	16	0	19.8281	0	13.6103
CG_1079				#N/A		349	366	156	411	325.472	381.951	188.602	349.614
CG_10790				A0A139WEY0_TRICAUncharacterized protein OS=Tribolium castaneum OX=7070 GN=TcasGA2_TC033856 PE=3 SV=1		0	22	0	38	0	22.9588	0	32.3244
CG_10791				#N/A		2	25	75	49	1.86517	26.0896	90.674	41.6815
CG_10792				D6W9Y6_TRICAE3 ubiquitin-protein ligase OS=Tribolium castaneum OX=7070 GN=TcasGA2_TC000502 PE=3 SV=2		180	411	89	352	167.865	428.912	107.6	299.426
CG_10793				A0A139WBY5_TRICANeuropeptide F receptor-like Protein OS=Tribolium castaneum OX=7070 GN=TcasGA2_TC034469 PE=3 SV=1		2	7	4	37	1.86517	7.30508	4.83595	31.4738
CG_10794				#N/A		981	1071	770	1016	914.865	1117.68	930.92	864.252
CG_10795				A0A139WFP5_TRICAPregnancy zone protein-like Protein OS=Tribolium castaneum OX=7070 GN=TcasGA2_TC033599 PE=4 SV=1		1291	25	0	46	1203.97	26.0896	0	39.1295
CG_10796				#N/A		352	185	156	207	328.27	193.063	188.602	176.083
CG_10797				#N/A		576	325	335	284	537.168	339.164	405.011	241.582
CG_10798				#N/A		41	53	8	21	38.2359	55.3099	9.6719	17.8635
CG_10799				#N/A		22	47	22	45	20.5168	49.0484	26.5977	38.2789
CG_108	Gastric Cecae	over		#N/A	unidentifiable	0	31	2	1646	0	32.3511	2.41797	1400.16
CG_1080				#N/A		196	216	0	197	182.786	225.414	0	167.576
CG_10800				D6WBZ8_TRICAGrpE protein homolog OS=Tribolium castaneum OX=7070 GN=TcasGA2_TC005006 PE=3 SV=1		502	237	501	267	468.157	247.329	605.703	227.121
CG_10801				#N/A		16	0	20	21	14.9213	0	24.1797	17.8635
CG_10802				D2A657_TRICADouble C2-like domain-containing protein beta OS=Tribolium castaneum OX=7070 GN=TcasGA2_TC015653 PE=4 SV=1		0	2	19	3	0	2.08717	22.9708	2.55193
CG_10803				#N/A		2	28	387	42	1.86517	29.2203	467.878	35.727
CG_10804				#N/A		0	6	0	19	0	6.2615	0	16.1622
CG_10805				A0A139WMM7_TRICATransmembrane protease serine 9-like Protein OS=Tribolium castaneum OX=7070 GN=TcasGA2_TC032126 PE=3 SV=1		0	240	0	185	0	250.46	0	157.369
CG_10806				D2A5U4_TRICAUncharacterized protein OS=Tribolium castaneum OX=7070 GN=TcasGA2_TC015595 PE=4 SV=1	unidentifiable	2814	109	27710	136	2624.29	113.751	33501	115.687
CG_10807				#N/A		37	19	27	37	34.5056	19.8281	32.6427	31.4738
CG_10808				A0A139WJV0_TRICAUncharacterized protein OS=Tribolium castaneum OX=7070 GN=TcasGA2_TC032667 PE=4 SV=1		215	300	389	151	200.506	313.075	470.296	128.447
CG_10809				#N/A		1	15	6	31	0.932584	15.6537	7.25392	26.3699
CG_1081	MG/GC	over	•	A0A139WNP2_TRICAIsoform of A0A139WNP6, Transferrin-like Protein OS=Tribolium castaneum OX=7070 GN=TcasGA2_TC031973 PE=4 SV=1	transferrin	57	7578	96	8073	53.1573	7908.27	116.063	6867.23
CG_10810				#N/A		0	18	1	16	0	18.7845	1.20899	13.6103
CG_10811				A0A139WNZ6_TRICASaccharopine dehydrogenase-like oxidoreductase OS=Tribolium castaneum OX=7070 GN=TcasGA2_TC032032 PE=4 SV=1		689	296	403	376	642.55	308.9	487.222	319.841
CG_10812				#N/A		43	46	55	68	40.1011	48.0048	66.4943	57.8437
CG_10813				#N/A		0	12	0	2	0	12.523	0	1.70128
CG_10814				#N/A		61	47	22	100	56.8876	49.0484	26.5977	85.0642
CG_10815				D6X339_TRICADown syndrome cell adhesion molecule OS=Tribolium castaneum OX=7070 GN=TcasGA2_TC012539 PE=4 SV=1		11	19	5	33	10.2584	19.8281	6.04494	28.0712
CG_10816				D6WJU1_TRICATransmembrane protein 11 homolog, mitochondrial-like Protein OS=Tribolium castaneum OX=7070 GN=TcasGA2_TC014804 PE=4 SV=1		404	204	266	175	376.764	212.891	321.591	148.862
CG_10817				D6WYZ1_TRICACytosolic endo-beta-N-acetylglucosaminidase-like Protein OS=Tribolium castaneum OX=7070 GN=TcasGA2_TC030739 PE=4 SV=2	cytosolic endo-beta-N-acetylglucosaminidase	22420	38900	121382	45000	20908.5	40595.4	146749	38278.9
CG_10818				#N/A		0	15	32	28	0	15.6537	38.6876	23.818
CG_10819				A0A139WKQ6_TRICAUncharacterized protein OS=Tribolium castaneum OX=7070 GN=TcasGA2_TC032606 PE=4 SV=1		193	254	127	389	179.989	265.07	153.541	330.9
CG_1082				#N/A		51	295	65	241	47.5618	307.857	78.5842	205.005
CG_10820				#N/A		0	0	0	6	0	0	0	5.10385
CG_10821				#N/A		6	32	1	15	5.5955	33.3946	1.20899	12.7596
CG_10822				#N/A		60	132	17	132	55.955	137.753	20.5528	112.285
CG_10823				#N/A		138	121	158	328	128.697	126.273	191.02	279.011
CG_10824				#N/A		0	1	0	5	0	1.04358	0	4.25321
CG_10825				#N/A		0	62	0	55	0	64.7021	0	46.7853
CG_10826				A0A139WIP1_TRICAThioredoxin, mitochondrial-like Protein OS=Tribolium castaneum OX=7070 GN=TcasGA2_TC032771 PE=4 SV=1		450	212	421	291	419.663	221.24	508.984	247.537
CG_10827				D6WY89_TRICAUbiquitin carboxyl-terminal hydrolase 30-like Protein OS=Tribolium castaneum OX=7070 GN=TcasGA2_TC002215 PE=3 SV=2		137	138	122	169	127.764	144.014	147.496	143.758
CG_10828				D6WXF5_TRICANuclear RNA export factor 1-like Protein OS=Tribolium castaneum OX=7070 GN=TcasGA2_TC005575 PE=4 SV=1		0	16	0	4	0	16.6973	0	3.40257
CG_10829				D6WGP8_TRICAPhosducin-like protein OS=Tribolium castaneum OX=7070 GN=TcasGA2_TC002130 PE=4 SV=1		395	570	361	735	368.371	594.842	436.444	625.222
CG_1083				D6W6S9_TRICASterol carrier protein x OS=Tribolium castaneum OX=7070 GN=SCP-x PE=3 SV=1		5853	1398	4120	1270	5458.41	1458.93	4981.03	1080.32
CG_10830				#N/A		0	60	4	56	0	62.615	4.83595	47.636
CG_10831				#N/A		18	121	9	136	16.7865	126.273	10.8809	115.687
CG_10832				A0A139WAS8_TRICAUncharacterized protein OS=Tribolium castaneum OX=7070 GN=TcasGA2_TC031411 PE=4 SV=1		32	4	76	74	29.8427	4.17433	91.883	62.9475
CG_10833				#N/A		993	262	3205	98	926.056	273.419	3874.8	83.3629
CG_10834				#N/A		0	2	0	6	0	2.08717	0	5.10385
CG_10835				#N/A		255	234	334	306	237.809	244.198	403.802	260.296
CG_10836				#N/A		7	0	1	4	6.52809	0	1.20899	3.40257
CG_10837				D6WUV2_TRICA40S ribosomal protein S9-like Protein OS=Tribolium castaneum OX=7070 GN=TcasGA2_TC006782 PE=3 SV=1		0	0	0	34	0	0	0	28.9218
CG_10838				#N/A		2	17	0	138	1.86517	17.7409	0	117.389
CG_10839				A0A139WM94_TRICARING finger and SPRY domain-containing protein 1-like Protein OS=Tribolium castaneum OX=7070 GN=TcasGA2_TC032293 PE=4 SV=1		463	277	222	341	431.786	289.072	268.395	290.069
CG_1084				#N/A		0	65	0	5294	0	67.8329	0	4503.3
CG_10840				#N/A		5	2	1	3	4.66292	2.08717	1.20899	2.55193
CG_10841				#N/A		51	55	64	121	47.5618	57.397	77.3752	102.928
CG_10842				A0A139WB57_TRICAIsoform of A0A139WB53, Voltage-dependent calcium channel type A subunit alpha-1-like Protein OS=Tribolium castaneum OX=7070 GN=TcasGA2_TC011226 PE=3 SV=1		6	33	2	18	5.5955	34.4382	2.41797	15.3116
CG_10843				D1ZZM0_TRICARNA cytidine acetyltransferase OS=Tribolium castaneum OX=7070 GN=TcasGA2_TC007435 PE=3 SV=1		838	426	427	402	781.505	444.566	516.238	341.958
CG_10844				D6WB21_TRICAXylulose kinase-like Protein OS=Tribolium castaneum OX=7070 GN=TcasGA2_TC004550 PE=4 SV=1		1110	101	279	81	1035.17	105.402	337.307	68.902
CG_10845				#N/A		23	24	23	20	21.4494	25.046	27.8067	17.0128
CG_10846				D6X364_TRICATranslation initiation factor eIF-2B subunit gamma-like Protein OS=Tribolium castaneum OX=7070 GN=TcasGA2_TC012553 PE=4 SV=1		421	319	430	322	392.618	332.903	519.865	273.907
CG_10847				#N/A		69	24	32	27	64.3483	25.046	38.6876	22.9673
CG_10848				#N/A		231	192	469	286	215.427	200.368	567.015	243.284
CG_10849				#N/A		13	6	3	14	12.1236	6.2615	3.62696	11.909
CG_1085				#N/A		5594	5149	5740	6608	5216.87	5373.41	6939.59	5621.04
CG_10850				#N/A		0	0	6	0	0	0	7.25392	0
CG_10851				D6W6I0_TRICASynaptojanin-1-like Protein OS=Tribolium castaneum OX=7070 GN=TcasGA2_TC004712 PE=4 SV=1		406	425	210	291	378.629	443.523	253.887	247.537
CG_10852				#N/A		35	17	73	21	32.6404	17.7409	88.2561	17.8635
CG_10853				#N/A		0	3	34	13	0	3.13075	41.1056	11.0583
CG_10854				D2A1Q3_TRICAMonocarboxylate transporter 9-like Protein OS=Tribolium castaneum OX=7070 GN=TcasGA2_TC030606 PE=4 SV=2		1780	24	369	18	1660	25.046	446.116	15.3116
CG_10855				#N/A		228	213	517	428	212.629	222.283	625.046	364.075
CG_10856				#N/A		8	62	7	72	7.46067	64.7021	8.46291	61.2462
CG_10857				#N/A		11	48	76	27	10.2584	50.092	91.883	22.9673
CG_10858				D2A609_TRICAPhosphatidylinositol 5-phosphate 4-kinase type-2 alpha-like Protein OS=Tribolium castaneum OX=7070 GN=TcasGA2_TC015628 PE=4 SV=2		130	140	75	507	121.236	146.102	90.674	431.275
CG_10859				#N/A		18	446	10	665	16.7865	465.438	12.0899	565.677
CG_1086				D7EKF2_TRICASeipin-like Protein OS=Tribolium castaneum OX=7070 GN=TcasGA2_TC010317 PE=4 SV=2		1084	288	228	475	1010.92	300.552	275.649	404.055
CG_10860				#N/A		598	239	226	263	557.685	249.416	273.231	223.719
CG_10861				#N/A		2	8	1	5	1.86517	8.34866	1.20899	4.25321
CG_10862				#N/A		52	97	20	160	48.4944	101.228	24.1797	136.103
CG_10863				#N/A		4	1	0	0	3.73034	1.04358	0	0
CG_10864				#N/A		4	0	0	0	3.73034	0	0	0
CG_10865				#N/A		2	4	2	1	1.86517	4.17433	2.41797	0.850642
CG_10866				D6W6G8_TRICAVitellogenin-3-like Protein OS=Tribolium castaneum OX=7070 GN=TcasGA2_TC004657 PE=3 SV=1		45	393	24	319	41.9663	410.128	29.0157	271.355
CG_10867				#N/A		0	3	0	5	0	3.13075	0	4.25321
CG_10868				#N/A		1545	714	537	519	1440.84	745.118	649.226	441.483
CG_10869				#N/A		13	14	3	40	12.1236	14.6102	3.62696	34.0257
CG_1087				D6W788_TRICAIsoform of A0A139WNT2, Uncharacterized protein OS=Tribolium castaneum OX=7070 GN=TcasGA2_TC013567 PE=4 SV=1		1661	4673	5599	4903	1549.02	4876.66	6769.12	4170.7
CG_10870				D6WXV3_TRICANAD kinase-like Protein OS=Tribolium castaneum OX=7070 GN=TcasGA2_TC006614 PE=3 SV=2		2890	555	2350	844	2695.17	579.188	2841.12	717.942
CG_10871				D6W734_TRICAHistone-lysine N-methyltransferase, H3 lysine-79 specific OS=Tribolium castaneum OX=7070 GN=TcasGA2_TC013593 PE=3 SV=2		530	508	190	532	494.269	530.14	229.708	452.542
CG_10872				#N/A		10	2	1	8	9.32584	2.08717	1.20899	6.80514
CG_10873				#N/A		10	13	9	24	9.32584	13.5666	10.8809	20.4154
CG_10874				D2A133_TRICATransforming growth factor beta regulator 1-like Protein OS=Tribolium castaneum OX=7070 GN=TcasGA2_TC007152 PE=4 SV=2		390	243	353	373	363.708	253.591	426.773	317.289
CG_10875				#N/A		38	77	20	72	35.4382	80.3559	24.1797	61.2462
CG_10876				D2A1T9_TRICAPutative ATP-dependent RNA helicase Dbp45A-like Protein OS=Tribolium castaneum OX=7070 GN=TcasGA2_TC007723 PE=3 SV=1		372	138	195	164	346.921	144.014	235.753	139.505
CG_10877				#N/A		8	242	55	262	7.46067	252.547	66.4943	222.868
CG_10878				A0A139W9L3_TRICASerine protease P43 OS=Tribolium castaneum OX=7070 GN=TcasGA2_TC004084 PE=3 SV=1		370	840	122	200	345.056	876.609	147.496	170.128
CG_10879				#N/A		29	138	37	35	27.0449	144.014	44.7325	29.7725
CG_1088				D6W775_TRICAProlyl oligopeptidase OS=Tribolium castaneum OX=7070 GN=TcasGA2_TC013574 PE=4 SV=2		15	392	22	371	13.9888	409.084	26.5977	315.588
CG_10880				#N/A		148	286	182	186	138.022	298.465	220.036	158.219
CG_10881				D2A101_TRICAZinc finger protein 544-like Protein OS=Tribolium castaneum OX=7070 GN=TcasGA2_TC007168 PE=4 SV=2		59	160	37	117	55.0225	166.973	44.7325	99.5251
CG_10882				D6X1Y2_TRICA60S ribosomal protein L10-like Protein OS=Tribolium castaneum OX=7070 GN=TcasGA2_TC012375 PE=4 SV=1		0	0	0	23	0	0	0	19.5648
CG_10883				D6WFJ6_TRICAIsoform of A0A139WK60, Calcium/calmodulin-dependent protein kinase type II alpha chain-like Protein OS=Tribolium castaneum OX=7070 GN=TcasGA2_TC002587 PE=4 SV=2		45	23	24	22	41.9663	24.0024	29.0157	18.7141
CG_10884				#N/A		320	368	303	410	298.427	384.038	366.323	348.763
CG_10885				D6WJH4_TRICAInsulin-like growth factor-binding protein complex acid labile subunit OS=Tribolium castaneum OX=7070 GN=TcasGA2_TC014025 PE=4 SV=1		2833	4	337	8	2642.01	4.17433	407.429	6.80514
CG_10886	Fat Body	over		#N/A	unidentifiable	1325	5	67	8	1235.67	5.21791	81.0021	6.80514
CG_10887				#N/A		53	42	44	56	49.4269	43.8305	53.1954	47.636
CG_10888				#N/A		0	3	1	5	0	3.13075	1.20899	4.25321
CG_10889				#N/A		439	443	156	357	409.404	462.307	188.602	303.679
CG_1089				#N/A		634	9229	209	4984	591.258	9631.22	252.678	4239.6
CG_10890				#N/A		2	106	25	189	1.86517	110.62	30.2247	160.771
CG_10891				D6W8M2_TRICAProtein Peter pan-like Protein OS=Tribolium castaneum OX=7070 GN=TcasGA2_TC000737 PE=4 SV=1		4	0	6	8	3.73034	0	7.25392	6.80514
CG_10892				#N/A		1	11	1	21	0.932584	11.4794	1.20899	17.8635
CG_10893				D6WSB8_TRICAIsoform of A0A139WFL7, RNA-binding protein fusilli-like Protein OS=Tribolium castaneum OX=7070 GN=TcasGA2_TC009268 PE=4 SV=1		1256	1108	1159	717	1171.33	1156.29	1401.22	609.91
CG_10894				D6X543_TRICAUncharacterized protein OS=Tribolium castaneum OX=7070 GN=TcasGA2_TC004365 PE=4 SV=2		832	458	376	537	775.91	477.961	454.579	456.795
CG_10895				#N/A		6	16	9	52	5.5955	16.6973	10.8809	44.2334
CG_10896				#N/A		0	62	6	73	0	64.7021	7.25392	62.0969
CG_10897				#N/A		35	76	24	123	32.6404	79.3123	29.0157	104.629
CG_10898				#N/A		37	58	29	46	34.5056	60.5278	35.0606	39.1295
CG_10899				#N/A		0	0	0	8	0	0	0	6.80514
CG_109				D6WLJ5_TRICARibosomal protein L19 OS=Tribolium castaneum OX=7070 GN=TcasGA2_TC014362 PE=3 SV=1	ribosomal	45152	17089	18742	14188	42108	17833.8	22658.8	12068.9
CG_1090	FatBody	under		A0A139WCD9_TRICAUncharacterized protein (Fragment) OS=Tribolium castaneum OX=7070 GN=TcasGA2_TC034323 PE=3 SV=1	UDP-glucuronosyltransferase	7	1271	354	1572	6.52809	1326.39	427.981	1337.21
CG_10900				#N/A		3	0	3	7	2.79775	0	3.62696	5.95449
CG_10901				#N/A		35	206	28	362	32.6404	214.978	33.8516	307.932
CG_10902				D6X392_TRICARNA polymerase I-specific transcription initiation factor RRN3-like Protein OS=Tribolium castaneum OX=7070 GN=TcasGA2_TC030743 PE=4 SV=2		768	334	431	355	716.224	348.557	521.074	301.978
CG_10903				#N/A		1	0	1	3	0.932584	0	1.20899	2.55193
CG_10904				D6WZ27_TRICAUncharacterized protein OS=Tribolium castaneum OX=7070 GN=TcasGA2_TC005397 PE=4 SV=2		72	137	223	142	67.146	142.971	269.604	120.791
CG_10905				D2A651_TRICAGlycylpeptide N-tetradecanoyltransferase OS=Tribolium castaneum OX=7070 GN=TcasGA2_TC015649 PE=3 SV=1		295	181	141	231	275.112	188.888	170.467	196.498
CG_10906	Fat Body	over	•	D6WCW8_TRICABifunctional purine biosynthesis protein PURH-like Protein OS=Tribolium castaneum OX=7070 GN=TcasGA2_TC004437 PE=3 SV=1	bifunctional purine biosynthesis protein PURH	35769	492	1170	716	33357.6	513.443	1414.52	609.06
CG_10907				#N/A		128	18	132	43	119.371	18.7845	159.586	36.5776
CG_10908				#N/A		2	17	2	14	1.86517	17.7409	2.41797	11.909
CG_10909				#N/A		3	15	0	10	2.79775	15.6537	0	8.50642
CG_1091				#N/A		2414	862	796	1193	2251.26	899.568	962.354	1014.82
CG_10910				#N/A		2	2	66	3	1.86517	2.08717	79.7932	2.55193
CG_10911				#N/A		4	5	2	5	3.73034	5.21791	2.41797	4.25321
CG_10912				D6W6Z5_TRICACOMM domain-containing protein 4-like Protein OS=Tribolium castaneum OX=7070 GN=TcasGA2_TC014198 PE=4 SV=2		781	423	494	500	728.348	441.435	597.24	425.321
CG_10913				#N/A		6	40	6	29	5.5955	41.7433	7.25392	24.6686
CG_10914				D6WIB5_TRICAUncharacterized protein OS=Tribolium castaneum OX=7070 GN=TcasGA2_TC002814 PE=4 SV=2		5	25	48	35	4.66292	26.0896	58.0314	29.7725
CG_10915	Fat Body	over	•	#N/A	unidentifiable	7324	12	345	13	6830.24	12.523	417.101	11.0583
CG_10916				#N/A		0	0	5	0	0	0	6.04494	0
CG_10917				#N/A		14	16	10	18	13.0562	16.6973	12.0899	15.3116
CG_10918				#N/A		2	2	0	8	1.86517	2.08717	0	6.80514
CG_10919				#N/A		4	2	1	3	3.73034	2.08717	1.20899	2.55193
CG_1092				D6WKS8_TRICATranscription factor Dp-like Protein OS=Tribolium castaneum OX=7070 GN=TcasGA2_TC010400 PE=3 SV=2		464	251	219	300	432.719	261.939	264.768	255.193
CG_10920				#N/A		15	0	63	50	13.9888	0	76.1662	42.5321
CG_10921				#N/A		88	87	33	61	82.0674	90.7917	39.8966	51.8892
CG_10922				#N/A		3	26	58	173	2.79775	27.1331	70.1213	147.161
CG_10923				D6W6L2_TRICAUncharacterized protein OS=Tribolium castaneum OX=7070 GN=TcasGA2_TC001604 PE=4 SV=2		289	398	206	497	269.517	415.346	249.051	422.769
CG_10924				D6WLW9_TRICAExostosin-3-like Protein OS=Tribolium castaneum OX=7070 GN=TcasGA2_TC013377 PE=4 SV=1		393	478	174	319	366.505	498.832	210.364	271.355
CG_10925				#N/A		0	0	0	5	0	0	0	4.25321
CG_10926				#N/A		8	31	3	28	7.46067	32.3511	3.62696	23.818
CG_10927				#N/A		7	4	4	25	6.52809	4.17433	4.83595	21.266
CG_10928				D6WYB8_TRICAAldehyde dehydrogenase OS=Tribolium castaneum OX=7070 GN=TcasGA2_TC015979 PE=3 SV=1		384	254	64	30	358.112	265.07	77.3752	25.5193
CG_10929				#N/A		191	105	148	137	178.124	109.576	178.93	116.538
CG_1093				D6WQV4_TRICABasigin-like Protein OS=Tribolium castaneum OX=7070 GN=TcasGA2_TC009413 PE=4 SV=2		9819	5374	5795	11818	9157.04	5608.21	7006.08	10052.9
CG_10930				#N/A		8	6	7	27	7.46067	6.2615	8.46291	22.9673
CG_10931				D7EI02_TRICAUncharacterized protein OS=Tribolium castaneum OX=7070 GN=TcasGA2_TC010477 PE=4 SV=1		524	514	586	565	488.674	536.401	708.467	480.613
CG_10932				#N/A		140	47	132	117	130.562	49.0484	159.586	99.5251
CG_10933				#N/A		131	73	243	358	122.168	76.1815	293.784	304.53
CG_10934				D6WNI9_TRICACannonball OS=Tribolium castaneum OX=7070 GN=TcasGA2_TC013143 PE=4 SV=1		346	270	297	390	322.674	281.767	359.069	331.75
CG_10935				#N/A		0	7	9	22	0	7.30508	10.8809	18.7141
CG_10936				#N/A		26	23	15	37	24.2472	24.0024	18.1348	31.4738
CG_10937				#N/A		218	126	146	211	203.303	131.491	176.512	179.485
CG_10938				#N/A		4	0	6	13	3.73034	0	7.25392	11.0583
CG_10939				#N/A		10	8	18	33	9.32584	8.34866	21.7618	28.0712
CG_1094				A0A139WFD2_TRICAInositol hexakisphosphate and diphosphoinositol-pentakisphosphate kinase OS=Tribolium castaneum OX=7070 GN=TcasGA2_TC033834 PE=3 SV=1		1357	2148	903	3731	1265.52	2241.62	1091.72	3173.75
CG_10940				#N/A		56	75	38	67	52.2247	78.2687	45.9415	56.993
CG_10941				D2A633_TRICAUncharacterized protein OS=Tribolium castaneum OX=7070 GN=TcasGA2_TC015640 PE=4 SV=1		19	9	28	15	17.7191	9.39224	33.8516	12.7596
CG_10942				D6WVN2_TRICAPolypeptide N-acetylgalactosaminyltransferase OS=Tribolium castaneum OX=7070 GN=TcasGA2_TC005902 PE=3 SV=1		82	161	63	216	76.4719	168.017	76.1662	183.739
CG_10943				A0A139WIE2_TRICAHeparanase-like Protein OS=Tribolium castaneum OX=7070 GN=TcasGA2_TC031092 PE=4 SV=1		34	238	48	76	31.7079	248.373	58.0314	64.6488
CG_10944				A0A139WIE2_TRICAHeparanase-like Protein OS=Tribolium castaneum OX=7070 GN=TcasGA2_TC031092 PE=4 SV=1		7	77	14	44	6.52809	80.3559	16.9258	37.4282
CG_10945				A0A139WIE2_TRICAHeparanase-like Protein OS=Tribolium castaneum OX=7070 GN=TcasGA2_TC031092 PE=4 SV=1		29	131	36	51	27.0449	136.709	43.5235	43.3827
CG_10946				#N/A		5	4	2	4	4.66292	4.17433	2.41797	3.40257
CG_10947				D6WAJ7_TRICAUbiquitin-conjugating enzyme E2Q-like protein CG4502 OS=Tribolium castaneum OX=7070 GN=TcasGA2_TC030776 PE=4 SV=2		734	728	418	570	684.517	759.728	505.357	484.866
CG_10948				D6WLQ5_TRICAProtein CWC15 homolog-like Protein OS=Tribolium castaneum OX=7070 GN=TcasGA2_TC013408 PE=4 SV=1		623	207	388	281	581	216.022	469.087	239.03
CG_10949				D6WGZ1_TRICACathepsin B OS=Tribolium castaneum OX=7070 GN=TcasGA2_TC002955 PE=3 SV=1		0	1	12	2	0	1.04358	14.5078	1.70128
CG_1095				D7EL55_TRICATyrosine-protein phosphatase 69D-like Protein OS=Tribolium castaneum OX=7070 GN=TcasGA2_TC004289 PE=4 SV=2		936	607	694	749	872.899	633.455	839.037	637.131
CG_10950				#N/A		193	231	111	333	179.989	241.068	134.198	283.264
CG_10951				#N/A		21	108	4	142	19.5843	112.707	4.83595	120.791
CG_10952				#N/A		8	43	22	67	7.46067	44.8741	26.5977	56.993
CG_10953				#N/A		41	134	510	144	38.2359	139.84	616.584	122.492
CG_10954				#N/A		262	189	267	175	244.337	197.237	322.8	148.862
CG_10955				D6WAA7_TRICAUncharacterized protein OS=Tribolium castaneum OX=7070 GN=TcasGA2_TC030651 PE=4 SV=1		291	26	154	26	271.382	27.1331	186.184	22.1167
CG_10956				D6WK99_TRICACXXC-type zinc finger protein 1-like Protein OS=Tribolium castaneum OX=7070 GN=TcasGA2_TC013699 PE=4 SV=1		266	312	146	389	248.067	325.598	176.512	330.9
CG_10957				D6WEL0_TRICAPutative leucine--tRNA ligase, mitochondrial-like Protein OS=Tribolium castaneum OX=7070 GN=TcasGA2_TC003172 PE=3 SV=1		366	179	265	264	341.326	186.801	320.382	224.569
CG_10958				A0A139WN90_TRICAUncharacterized protein OS=Tribolium castaneum OX=7070 GN=TcasGA2_TC031006 PE=4 SV=1		154	71	88	114	143.618	74.0944	106.391	96.9732
CG_10959				D6WGJ8_TRICAPeptidyl-prolyl cis-trans isomerase OS=Tribolium castaneum OX=7070 GN=TcasGA2_TC003442 PE=3 SV=1		252	128	149	133	235.011	133.579	180.139	113.135
CG_1096				D6X1Z6_TRICAZinc finger protein Xfin-like Protein OS=Tribolium castaneum OX=7070 GN=TcasGA2_TC012384 PE=4 SV=1		1779	816	482	968	1659.07	851.563	582.732	823.421
CG_10960				#N/A		16	20	8	30	14.9213	20.8717	9.6719	25.5193
CG_10961				#N/A		0	2	2	1	0	2.08717	2.41797	0.850642
CG_10962				#N/A		1	0	13	6	0.932584	0	15.7168	5.10385
CG_10963				#N/A		5	13	0	10	4.66292	13.5666	0	8.50642
CG_10964				D6WWV6_TRICAUncharacterized protein OS=Tribolium castaneum OX=7070 GN=TcasGA2_TC015485 PE=4 SV=2		96	57	37	66	89.5281	59.4842	44.7325	56.1424
CG_10965				D6WDJ4_TRICA60S ribosomal protein L18-like Protein OS=Tribolium castaneum OX=7070 GN=TcasGA2_TC003672 PE=4 SV=1		0	0	0	20	0	0	0	17.0128
CG_10966				#N/A		6	4	0	4	5.5955	4.17433	0	3.40257
CG_10967				A0A139WI78_TRICAIsoform of A0A139WIN8, Basement membrane-specific heparan sulfate proteoglycan core protein-like Protein OS=Tribolium castaneum OX=7070 GN=TcasGA2_TC033077 PE=4 SV=1		32	46	33	65	29.8427	48.0048	39.8966	55.2917
CG_10968				#N/A		28	26	93	37	26.1123	27.1331	112.436	31.4738
CG_10969				#N/A		66	57	29	48	61.5505	59.4842	35.0606	40.8308
CG_1097				D2A090_TRICA60S ribosomal protein L10a-2-like Protein OS=Tribolium castaneum OX=7070 GN=TcasGA2_TC007324 PE=4 SV=1		19890	10219	9854	7923	18549.1	10664.4	11913.4	6739.64
CG_10970				#N/A		26	25	63	119	24.2472	26.0896	76.1662	101.226
CG_10971				#N/A		125	77	968	65	116.573	80.3559	1170.3	55.2917
CG_10972				D6WLQ6_TRICAIsoform of A0A139WGV9, Dedicator of cytokinesis protein 11-like Protein OS=Tribolium castaneum OX=7070 GN=TcasGA2_TC013407 PE=3 SV=2		460	498	153	380	428.989	519.704	184.975	323.244
CG_10973				#N/A		7	3	48	6	6.52809	3.13075	58.0314	5.10385
CG_10974				D6WE57_TRICAProtein FAM60A-like Protein OS=Tribolium castaneum OX=7070 GN=TcasGA2_TC003210 PE=4 SV=1		169	150	143	251	157.607	156.537	172.885	213.511
CG_10975				#N/A		592	1	25	26	552.09	1.04358	30.2247	22.1167
CG_10976				D6WAJ7_TRICAUbiquitin-conjugating enzyme E2Q-like protein CG4502 OS=Tribolium castaneum OX=7070 GN=TcasGA2_TC030776 PE=4 SV=2		5	0	20	26	4.66292	0	24.1797	22.1167
CG_10977				D6WGX1_TRICATranscription factor 25-like Protein OS=Tribolium castaneum OX=7070 GN=TcasGA2_TC030734 PE=4 SV=2		486	178	201	264	453.236	185.758	243.006	224.569
CG_10978				#N/A		23	11	27	25	21.4494	11.4794	32.6427	21.266
CG_10979				#N/A		439	331	113	209	409.404	345.426	136.616	177.784
CG_1098				#N/A		82	120	20	262	76.4719	125.23	24.1797	222.868
CG_10980				#N/A		14	2	5	11	13.0562	2.08717	6.04494	9.35706
CG_10981				#N/A		0	0	2	12	0	0	2.41797	10.2077
CG_10982				D6WMU7_TRICANucleoporin Nup43-like Protein OS=Tribolium castaneum OX=7070 GN=TcasGA2_TC010925 PE=4 SV=1		356	264	321	350	332	275.506	388.085	297.725
CG_10983				#N/A		0	42	0	34	0	43.8305	0	28.9218
CG_10984				#N/A		56	214	60	165	52.2247	223.327	72.5392	140.356
CG_10985				#N/A		0	30	61	19	0	31.3075	73.7482	16.1622
CG_10986				D6W7L0_TRICAEndothelin-converting enzyme 1-like Protein OS=Tribolium castaneum OX=7070 GN=TcasGA2_TC010845 PE=4 SV=2		2	35	267	42	1.86517	36.5254	322.8	35.727
CG_10987				#N/A		0	23	45	16	0	24.0024	54.4044	13.6103
CG_10988				D6WCF4_TRICAUncharacterized protein OS=Tribolium castaneum OX=7070 GN=TcasGA2_TC004493 PE=4 SV=1		176	1033	195	1021	164.135	1078.02	235.753	868.505
CG_10989				D6WK36_TRICADNA replication licensing factor MCM7 OS=Tribolium castaneum OX=7070 GN=MCM7 PE=3 SV=1		343	222	112	201	319.876	231.675	135.407	170.979
CG_1099				D6WSW7_TRICACytochrome c oxidase subunit 5B, mitochondrial-like Protein OS=Tribolium castaneum OX=7070 GN=TcasGA2_TC009596 PE=4 SV=2		2403	6194	9829	6510	2241	6463.95	11883.1	5537.68
CG_10990				A0A139WJ49_TRICAIsoform of D1ZZU2, WD repeat-containing protein 48 homolog-like Protein OS=Tribolium castaneum OX=7070 GN=TcasGA2_TC008107 PE=4 SV=1		199	202	233	295	185.584	210.804	281.694	250.939
CG_10991				#N/A		2	0	10	6	1.86517	0	12.0899	5.10385
CG_10992				#N/A		36	89	90	70	33.573	92.8789	108.809	59.5449
CG_10993				#N/A		18	69	2	21	16.7865	72.0072	2.41797	17.8635
CG_10994				#N/A		6	4	15	16	5.5955	4.17433	18.1348	13.6103
CG_10995				D2A664_TRICAPutative ATP-dependent RNA helicase DHX34-like Protein OS=Tribolium castaneum OX=7070 GN=TcasGA2_TC015049 PE=4 SV=1		242	110	130	142	225.685	114.794	157.168	120.791
CG_10996				#N/A		58	39	61	55	54.0899	40.6997	73.7482	46.7853
CG_10997				#N/A		190	114	123	197	177.191	118.968	148.705	167.576
CG_10998				D6WNP0_TRICA39S ribosomal protein L47, mitochondrial-like Protein OS=Tribolium castaneum OX=7070 GN=TcasGA2_TC013863 PE=4 SV=1		566	471	922	575	527.843	491.527	1114.69	489.119
CG_10999				#N/A		118	401	187	318	110.045	418.477	226.081	270.504
CG_11				D6WCA3_TRICAIsoform of A0A139WME1, Uncharacterized protein OS=Tribolium castaneum OX=7070 GN=TcasGA2_TC030741 PE=4 SV=2		531	758	515	925	495.202	791.036	622.628	786.844
CG_110				#N/A		0	1741	1	1876	0	1816.88	1.20899	1595.8
CG_1100				D7EI38_TRICAUncharacterized protein OS=Tribolium castaneum OX=7070 GN=TcasGA2_TC001524 PE=3 SV=1		23768	12831	13106	10339	22165.7	13390.2	15845	8794.79
CG_11000				#N/A		4	13	0	27	3.73034	13.5666	0	22.9673
CG_11001				#N/A		0	23	0	41	0	24.0024	0	34.8763
CG_11002				#N/A		22	49	4	58	20.5168	51.1355	4.83595	49.3372
CG_11003				A0A139WNP1_TRICAIsoform of D6WD12, Prestin-like Protein OS=Tribolium castaneum OX=7070 GN=TcasGA2_TC004422 PE=3 SV=1		0	0	0	25	0	0	0	21.266
CG_11004				D6X0K5_TRICAIsoform of A0A139WC12, Uncharacterized protein OS=Tribolium castaneum OX=7070 GN=TcasGA2_TC012280 PE=4 SV=2		147	162	117	163	137.09	169.06	141.452	138.655
CG_11005				#N/A		997	517	336	487	929.786	539.532	406.22	414.263
CG_11006				D6WSI2_TRICADNA helicase OS=Tribolium castaneum OX=7070 GN=TcasGA2_TC009571 PE=3 SV=2		296	130	116	175	276.045	135.666	140.243	148.862
CG_11007				D6X3H2_TRICAProtein ST7 homolog-like Protein OS=Tribolium castaneum OX=7070 GN=TcasGA2_TC011233 PE=4 SV=1		106	60	68	48	98.8539	62.615	82.2111	40.8308
CG_11008				D6WXB7_TRICAPutative medium-chain specific acyl-CoA dehydrogenase, mitochondrial-like Protein OS=Tribolium castaneum OX=7070 GN=TcasGA2_TC005596 PE=3 SV=1		663	979	970	743	618.303	1021.67	1172.72	632.027
CG_11009				D6WWY0_TRICAMethylosome protein 50-like Protein OS=Tribolium castaneum OX=7070 GN=TcasGA2_TC005673 PE=4 SV=1		103	120	101	200	96.0561	125.23	122.108	170.128
CG_1101				D6WKE2_TRICAIsoform of A0A139WIB2, Putative sodium-dependent multivitamin transporter-like Protein OS=Tribolium castaneum OX=7070 GN=TcasGA2_TC014127 PE=3 SV=2		181	850	306	811	168.798	887.045	369.95	689.871
CG_11010				#N/A		94	85	122	75	87.6629	88.7045	147.496	63.7981
CG_11011				#N/A		7	15	21	15	6.52809	15.6537	25.3887	12.7596
CG_11012				D6WYU1_TRICAProtein phosphatase inhibitor 2-like Protein OS=Tribolium castaneum OX=7070 GN=TcasGA2_TC006037 PE=4 SV=1		177	349	82	437	165.067	364.21	99.137	371.731
CG_11013				#N/A		0	0	0	6	0	0	0	5.10385
CG_11014				#N/A		4	8	6	5	3.73034	8.34866	7.25392	4.25321
CG_11015				D6WDY4_TRICAAnnexin OS=Tribolium castaneum OX=7070 GN=TcasGA2_TC010520 PE=3 SV=1		2461	86	951	138	2295.09	89.7481	1149.75	117.389
CG_11016				D6WYZ7_TRICANucleoside diphosphate-linked moiety X motif 8, mitochondrial-like Protein OS=Tribolium castaneum OX=7070 GN=TcasGA2_TC006739 PE=4 SV=1		176	172	469	136	164.135	179.496	567.015	115.687
CG_11017				D6WK76_TRICAPutative multidrug resistance-associated protein lethal(2)03659-like Protein OS=Tribolium castaneum OX=7070 GN=TcasGA2_TC014092 PE=4 SV=2		8	92	29	49	7.46067	96.0096	35.0606	41.6815
CG_11018				#N/A		17	42	16	107	15.8539	43.8305	19.3438	91.0187
CG_11019				D6WBK6_TRICAL-Fucosyltransferase OS=Tribolium castaneum OX=7070 GN=TcasGA2_TC004858 PE=3 SV=2		484	268	296	207	451.371	279.68	357.86	176.083
CG_1102				A0A139WAS2_TRICAPutative cytochrome P450 6a13-like Protein OS=Tribolium castaneum OX=7070 GN=TcasGA2_TC031413 PE=3 SV=1	cytochrome P450	2063	2676	296	3477	1923.92	2792.63	357.86	2957.68
CG_11020				#N/A		4	4	0	1	3.73034	4.17433	0	0.850642
CG_11021				#N/A		10	22	4	41	9.32584	22.9588	4.83595	34.8763
CG_11022				#N/A		354	448	237	554	330.135	467.525	286.53	471.256
CG_11023				#N/A		190	331	92	448	177.191	345.426	111.227	381.088
CG_11024				#N/A		8358	64	2509	87	7794.54	66.7893	3033.35	74.0059
CG_11025				#N/A		0	4	1	2	0	4.17433	1.20899	1.70128
CG_11026				#N/A		141	82	28	193	131.494	85.5738	33.8516	164.174
CG_11027				#N/A		67	60	14	40	62.4831	62.615	16.9258	34.0257
CG_11028				D6WY83_TRICAUncharacterized protein OS=Tribolium castaneum OX=7070 GN=TcasGA2_TC002178 PE=4 SV=1		10	2	12	11	9.32584	2.08717	14.5078	9.35706
CG_11029				D6WPZ0_TRICAPutative maleylacetoacetate isomerase 2-like Protein OS=Tribolium castaneum OX=7070 GN=TcasGA2_TC009842 PE=4 SV=1		0	50	0	16	0	52.1791	0	13.6103
CG_1103				A0A139WCC3_TRICAEpsin-like protein OS=Tribolium castaneum OX=7070 GN=TcasGA2_TC012168 PE=4 SV=1		513	1173	527	983	478.416	1224.12	637.136	836.181
CG_11030				D6WFR2_TRICATranslocating chain-associated membrane protein 1-like Protein OS=Tribolium castaneum OX=7070 GN=TcasGA2_TC001570 PE=4 SV=1		2198	1040	720	741	2049.82	1085.33	870.471	630.326
CG_11031				D6W9A3_TRICAPhosphatidylinositol 3-kinase catalytic subunit type 3 OS=Tribolium castaneum OX=7070 GN=TcasGA2_TC000620 PE=3 SV=1		508	693	611	703	473.753	723.203	738.691	598.001
CG_11032				A0A139WGV1_TRICAZinc finger protein 26-like Protein OS=Tribolium castaneum OX=7070 GN=TcasGA2_TC015418 PE=4 SV=1		38	28	37	28	35.4382	29.2203	44.7325	23.818
CG_11033				#N/A		19	19	5	31	17.7191	19.8281	6.04494	26.3699
CG_11034				#N/A		5	9	5	6	4.66292	9.39224	6.04494	5.10385
CG_11035				#N/A		24	7	130	100	22.382	7.30508	157.168	85.0642
CG_11036				#N/A		4	11	0	8	3.73034	11.4794	0	6.80514
CG_11037				A0A139WMM2_TRICAUncharacterized protein OS=Tribolium castaneum OX=7070 GN=TcasGA2_TC032141 PE=4 SV=1		71	19	136	100	66.2135	19.8281	164.422	85.0642
CG_11038				#N/A		4	0	15	9	3.73034	0	18.1348	7.65578
CG_11039				#N/A		1254	748	947	753	1169.46	780.6	1144.91	640.533
CG_1104				#N/A		34	6	6	20	31.7079	6.2615	7.25392	17.0128
CG_11040				D6WZT7_TRICAUncharacterized protein OS=Tribolium castaneum OX=7070 GN=TcasGA2_TC012723 PE=4 SV=2		257	74	60	186	239.674	77.2251	72.5392	158.219
CG_11041				D6WAW7_TRICAPutative nucleoporin Nup54-like Protein OS=Tribolium castaneum OX=7070 GN=TcasGA2_TC001231 PE=4 SV=2		484	527	329	849	451.371	549.968	397.757	722.195
CG_11042				#N/A		0	41	0	10	0	42.7869	0	8.50642
CG_11043				D6WKD9_TRICAUncharacterized protein OS=Tribolium castaneum OX=7070 GN=TcasGA2_TC030756 PE=4 SV=2		177	289	114	248	165.067	301.595	137.825	210.959
CG_11044				#N/A		41	18	28	25	38.2359	18.7845	33.8516	21.266
CG_11045				#N/A		0	6	2	16	0	6.2615	2.41797	13.6103
CG_11046				#N/A		1	19	0	79	0.932584	19.8281	0	67.2007
CG_11047				#N/A		693	52	211	33	646.281	54.2663	255.096	28.0712
CG_11048				#N/A		2698	66	440	56	2516.11	68.8765	531.954	47.636
CG_11049				#N/A		12	21	7	64	11.191	21.9152	8.46291	54.4411
CG_1105				D2A5R3_TRICAAlpha-tocopherol transfer protein-like OS=Tribolium castaneum OX=7070 GN=TcasGA2_TC015583 PE=4 SV=1		355	7554	319	7851	331.067	7883.22	385.667	6678.39
CG_11050				#N/A		6	0	4	9	5.5955	0	4.83595	7.65578
CG_11051				D2A0W8_TRICAPutative apoptosis-inducing factor 1, mitochondrial-like Protein OS=Tribolium castaneum OX=7070 GN=TcasGA2_TC007190 PE=4 SV=1		1169	842	873	798	1090.19	878.697	1055.45	678.812
CG_11052				D6X4M3_TRICAUncharacterized protein C9orf114 homolog-like Protein OS=Tribolium castaneum OX=7070 GN=TcasGA2_TC011435 PE=4 SV=1		287	195	216	246	267.652	203.499	261.141	209.258
CG_11053				#N/A		2	2	0	1	1.86517	2.08717	0	0.850642
CG_11054				#N/A		0	1	0	4	0	1.04358	0	3.40257
CG_11055				#N/A		17	8	8	15	15.8539	8.34866	9.6719	12.7596
CG_11056	Fat Body	over		D2CFW6_TRICAUncharacterized protein OS=Tribolium castaneum OX=7070 GN=GLEAN_10564 PE=3 SV=1	GTP cyclohydrolase 1	1329	34	14	14	1239.4	35.4818	16.9258	11.909
CG_11057				#N/A		73	100	56	110	68.0786	104.358	67.7033	93.5706
CG_11058				D6WGQ7_TRICAProtein arginine N-methyltransferase OS=Tribolium castaneum OX=7070 GN=TcasGA2_TC002133 PE=3 SV=1		225	82	167	105	209.831	85.5738	201.901	89.3174
CG_11059				#N/A		238	312	198	449	221.955	325.598	239.379	381.938
CG_1106				D2CG58_TRICAMajor facilitator superfamily domain-containing protein 8-like Protein OS=Tribolium castaneum OX=7070 GN=TcasGA2_TC010995 PE=4 SV=2		64	1005	96	1123	59.6854	1048.8	116.063	955.271
CG_11060				#N/A		4	22	0	37	3.73034	22.9588	0	31.4738
CG_11061				#N/A		15	15	3	23	13.9888	15.6537	3.62696	19.5648
CG_11062				#N/A		32	22	41	55	29.8427	22.9588	49.5685	46.7853
CG_11063				A0A139WIK4_TRICAGlucose-6-phosphate 1-dehydrogenase OS=Tribolium castaneum OX=7070 GN=TcasGA2_TC013648 PE=3 SV=1		1114	331	1321	419	1038.9	345.426	1597.07	356.419
CG_11064				#N/A		0	18	0	17	0	18.7845	0	14.4609
CG_11065				#N/A		131	676	257	698	122.168	705.462	310.71	593.748
CG_11066				D6WXE1_TRICAFatty-acid amide hydrolase 2-like Protein OS=Tribolium castaneum OX=7070 GN=TcasGA2_TC005582 PE=4 SV=1		1022	1147	199	197	953.101	1196.99	240.588	167.576
CG_11067				#N/A		2	0	2	6	1.86517	0	2.41797	5.10385
CG_11068				#N/A		12	10	10	40	11.191	10.4358	12.0899	34.0257
CG_11069				D6WZ04_TRICAPutative serine hydrolase-like Protein OS=Tribolium castaneum OX=7070 GN=TcasGA2_TC005406 PE=4 SV=2		257	899	141	790	239.674	938.181	170.467	672.007
CG_1107				D6WTN8_TRICAUncharacterized protein OS=Tribolium castaneum OX=7070 GN=TcasGA2_TC010211 PE=4 SV=2		620	5209	811	6194	578.202	5436.02	980.489	5268.88
CG_11070				D6WV89_TRICADeleted in autism protein 1 homolog-like Protein OS=Tribolium castaneum OX=7070 GN=TcasGA2_TC006809 PE=4 SV=2		342	194	384	267	318.944	202.455	464.251	227.121
CG_11071				D6WV89_TRICADeleted in autism protein 1 homolog-like Protein OS=Tribolium castaneum OX=7070 GN=TcasGA2_TC006809 PE=4 SV=2		28	25	0	0	26.1123	26.0896	0	0
CG_11072				#N/A		64	67	15	56	59.6854	69.92	18.1348	47.636
CG_11073				A0A139WDP8_TRICAIsoform of A0A139WDM2, Uncharacterized protein OS=Tribolium castaneum OX=7070 GN=TcasGA2_TC033929 PE=4 SV=1		356	79	835	18	332	82.443	1009.5	15.3116
CG_11074				#N/A		109	305	157	317	101.652	318.293	189.811	269.654
CG_11075				#N/A		33	68	24	90	30.7753	70.9636	29.0157	76.5578
CG_11076				#N/A		196	40	22	31	182.786	41.7433	26.5977	26.3699
CG_11077				#N/A		22	5	8	8	20.5168	5.21791	9.6719	6.80514
CG_11078				#N/A		257	343	2	41	239.674	357.949	2.41797	34.8763
CG_11079				#N/A		6	22	8	23	5.5955	22.9588	9.6719	19.5648
CG_1108				D6X339_TRICADown syndrome cell adhesion molecule OS=Tribolium castaneum OX=7070 GN=TcasGA2_TC012539 PE=4 SV=1		473	700	87	1058	441.112	730.508	105.182	899.979
CG_11080				D6W684_TRICACongested-like trachea protein OS=Tribolium castaneum OX=7070 GN=TcasGA2_TC004690 PE=3 SV=1		713	562	373	373	664.932	586.493	450.952	317.289
CG_11081				D6WRI0_TRICAPolyribonucleotide nucleotidyltransferase 1, mitochondrial-like Protein OS=Tribolium castaneum OX=7070 GN=TcasGA2_TC009329 PE=4 SV=1		119	80	164	137	110.977	83.4866	198.274	116.538
CG_11082				#N/A		7	11	5	51	6.52809	11.4794	6.04494	43.3827
CG_11083				#N/A		184	107	86	149	171.595	111.663	103.973	126.746
CG_11084				#N/A		3	25	0	30	2.79775	26.0896	0	25.5193
CG_11085				#N/A		96	106	32	172	89.5281	110.62	38.6876	146.31
CG_11086				#N/A		43	27	43	45	40.1011	28.1767	51.9865	38.2789
CG_11087				D6WBM8_TRICAProteasome subunit alpha type OS=Tribolium castaneum OX=7070 GN=TcasGA2_TC004868 PE=3 SV=1		1228	1421	1557	1296	1145.21	1482.93	1882.39	1102.43
CG_11088				#N/A		1	8	7	9	0.932584	8.34866	8.46291	7.65578
CG_11089				#N/A		11	1	0	6	10.2584	1.04358	0	5.10385
CG_1109				D6WA46_TRICAUncharacterized protein OS=Tribolium castaneum OX=7070 GN=TcasGA2_TC001099 PE=4 SV=1		152	375	238	467	141.753	391.343	287.739	397.25
CG_11090				#N/A		2	6	2	5	1.86517	6.2615	2.41797	4.25321
CG_11091				#N/A		0	0	560	0	0	0	677.033	0
CG_11092				#N/A		641	325	414	680	597.786	339.164	500.521	578.437
CG_11093				D6WYR9_TRICAVacuolar protein sorting-associated protein 33A-like Protein OS=Tribolium castaneum OX=7070 GN=TcasGA2_TC006102 PE=3 SV=1		623	405	464	517	581	422.651	560.97	439.782
CG_11094				#N/A		0	6	102	1	0	6.2615	123.317	0.850642
CG_11095				#N/A		158	99	116	124	147.348	103.315	140.243	105.48
CG_11096				#N/A		0	22	0	4	0	22.9588	0	3.40257
CG_11097				#N/A		8	5	12	12	7.46067	5.21791	14.5078	10.2077
CG_11098				D6WV43_TRICAUPF0047 protein YjbQ-like Protein OS=Tribolium castaneum OX=7070 GN=TcasGA2_TC005961 PE=4 SV=1		760	527	303	507	708.764	549.968	366.323	431.275
CG_11099				#N/A		194	183	0	34	180.921	190.976	0	28.9218
CG_111				#N/A	unidentifiable	20	155174	97	243964	18.6517	161937	117.272	207526
CG_1110				D6WET4_TRICACarbonic anhydrase 1-like Protein OS=Tribolium castaneum OX=7070 GN=TcasGA2_TC003286 PE=4 SV=1		10	976	48	7762	9.32584	1018.54	58.0314	6602.68
CG_11100				D6X014_TRICAProtein croquemort-like Protein OS=Tribolium castaneum OX=7070 GN=TcasGA2_TC012758 PE=3 SV=2		2399	140	410	115	2237.27	146.102	495.685	97.8238
CG_11101				#N/A		220	141	121	126	205.168	147.145	146.287	107.181
CG_11102				#N/A		34	17	5	106	31.7079	17.7409	6.04494	90.1681
CG_11103				#N/A		64	802	13	316	59.6854	836.953	15.7168	268.803
CG_11104				#N/A		99	33	29	36	92.3258	34.4382	35.0606	30.6231
CG_11105				A0A139WGM9_TRICAATP-dependent DNA helicase OS=Tribolium castaneum OX=7070 GN=TcasGA2_TC033312 PE=3 SV=1		425	334	376	417	396.348	348.557	454.579	354.718
CG_11106				A0A139WJL2_TRICATranslation initiation factor IF-3, mitochondrial-like Protein OS=Tribolium castaneum OX=7070 GN=TcasGA2_TC032865 PE=4 SV=1		547	359	1079	566	510.123	374.646	1304.5	481.463
CG_11107				#N/A		43	18	76	45	40.1011	18.7845	91.883	38.2789
CG_11108				#N/A		0	24	0	46	0	25.046	0	39.1295
CG_11109				#N/A		47	70	36	96	43.8314	73.0508	43.5235	81.6616
CG_1111				#N/A		1	1	2	5	0.932584	1.04358	2.41797	4.25321
CG_11110				A0A139WMK9_TRICAUncharacterized protein OS=Tribolium castaneum OX=7070 GN=TcasGA2_TC032052 PE=4 SV=1		2	962	9	1030	1.86517	1003.93	10.8809	876.161
CG_11111				#N/A		1048	311	743	855	977.348	324.554	898.278	727.299
CG_11112				#N/A		4	0	21	6	3.73034	0	25.3887	5.10385
CG_11113				D6WBK5_TRICASerine protease P46 OS=Tribolium castaneum OX=7070 GN=TcasGA2_TC004523 PE=3 SV=2		18849	1099	2861	803	17578.3	1146.9	3458.91	683.066
CG_11114				#N/A		14	32	12	46	13.0562	33.3946	14.5078	39.1295
CG_11115				#N/A		7	6	37	57	6.52809	6.2615	44.7325	48.4866
CG_11116				#N/A		6	8	9	13	5.5955	8.34866	10.8809	11.0583
CG_11117				D6WYD4_TRICAUncharacterized protein OS=Tribolium castaneum OX=7070 GN=TcasGA2_TC006665 PE=4 SV=2		477	540	490	689	444.843	563.535	592.404	586.092
CG_11118				D6WTD7_TRICAUncharacterized protein OS=Tribolium castaneum OX=7070 GN=TcasGA2_TC009633 PE=4 SV=1		7	11	16	51	6.52809	11.4794	19.3438	43.3827
CG_11119				D6WTD7_TRICAUncharacterized protein OS=Tribolium castaneum OX=7070 GN=TcasGA2_TC009633 PE=4 SV=1		5	51	14	57	4.66292	53.2227	16.9258	48.4866
CG_1112				#N/A		173	209	147	237	161.337	218.109	177.721	201.602
CG_11120				A0A139WK54_TRICASulfhydryl oxidase OS=Tribolium castaneum OX=7070 GN=TcasGA2_TC002471 PE=4 SV=1		486	302	317	253	453.236	315.162	383.249	215.212
CG_11121				#N/A		36	23	24	29	33.573	24.0024	29.0157	24.6686
CG_11122				D2A4Z9_TRICAUncharacterized protein OS=Tribolium castaneum OX=7070 GN=TcasGA2_TC015272 PE=4 SV=1		20	207	367	288	18.6517	216.022	443.698	244.985
CG_11123				#N/A		12	51	26	84	11.191	53.2227	31.4337	71.4539
CG_11124				D6WP03_TRICAUncharacterized protein OS=Tribolium castaneum OX=7070 GN=TcasGA2_TC014715 PE=4 SV=2		147	182	821	156	137.09	189.932	992.579	132.7
CG_11125				#N/A		7	56	40	78	6.52809	58.4406	48.3595	66.3501
CG_11126				#N/A		3	1	2	0	2.79775	1.04358	2.41797	0
CG_11127				D6WZD0_TRICAADP-ribosylation factor 1-like Protein OS=Tribolium castaneum OX=7070 GN=TcasGA2_TC012647 PE=3 SV=1		0	0	1	8	0	0	1.20899	6.80514
CG_11128				#N/A		176	350	222	371	164.135	365.254	268.395	315.588
CG_11129				#N/A		8	5	4	3	7.46067	5.21791	4.83595	2.55193
CG_1113				D6X340_TRICANADH dehydrogenase		480	817	1124	867	447.64	852.607	1358.9	737.507
CG_11130				#N/A		11	0	3	5	10.2584	0	3.62696	4.25321
CG_11131				#N/A		25	31	18	33	23.3146	32.3511	21.7618	28.0712
CG_11132				#N/A		2	52	0	232	1.86517	54.2663	0	197.349
CG_11133				D6WG76_TRICAFrizzled 2 OS=Tribolium castaneum OX=7070 GN=Fz2 PE=3 SV=1		206	480	152	336	192.112	500.92	183.766	285.816
CG_11134				A0A139WJW3_TRICAUncharacterized protein OS=Tribolium castaneum OX=7070 GN=TcasGA2_TC002395 PE=4 SV=1		1087	793	670	900	1013.72	827.561	810.021	765.578
CG_11135				#N/A		112	86	76	102	104.449	89.7481	91.883	86.7655
CG_11136				D6X4B1_TRICABenign gonial cell neoplasm OS=Tribolium castaneum OX=7070 GN=TcasGA2_TC011100 PE=4 SV=1		465	387	308	506	433.652	403.866	372.368	430.425
CG_11137				A0A139W8M8_TRICAIsoform of A0A139W8N8, ATP-binding cassette sub-family A member 3-like Protein OS=Tribolium castaneum OX=7070 GN=TcasGA2_TC031676 PE=4 SV=1		0	267	0	123	0	278.637	0	104.629
CG_11138				#N/A		572	558	380	609	533.438	582.319	459.415	518.041
CG_11139				#N/A		0	12	36	9	0	12.523	43.5235	7.65578
CG_1114				#N/A		57	18	14	35	53.1573	18.7845	16.9258	29.7725
CG_11140				D7EKU7_TRICAUncharacterized protein OS=Tribolium castaneum OX=7070 GN=TcasGA2_TC002152 PE=4 SV=1		4	23	4	4	3.73034	24.0024	4.83595	3.40257
CG_11141				#N/A		3	2	0	2	2.79775	2.08717	0	1.70128
CG_11142				#N/A		0	4	0	0	0	4.17433	0	0
CG_11143				#N/A		5	9	0	21	4.66292	9.39224	0	17.8635
CG_11144				#N/A		5	13	9	7	4.66292	13.5666	10.8809	5.95449
CG_11145				D6WH38_TRICAUncharacterized protein OS=Tribolium castaneum OX=7070 GN=TcasGA2_TC003504 PE=4 SV=1		451	144	171	86	420.595	150.276	206.737	73.1552
CG_11146				#N/A		35	12	7	15	32.6404	12.523	8.46291	12.7596
CG_11147				#N/A		9	0	6	9	8.39326	0	7.25392	7.65578
CG_11148				#N/A		87	0	10	22	81.1348	0	12.0899	18.7141
CG_11149				#N/A		4456	553	123	202	4155.59	577.101	148.705	171.83
CG_1115				D6WYC2_TRICAHepatocyte growth factor-regulated tyrosine kinase substrate OS=Tribolium castaneum OX=7070 GN=TcasGA2_TC015976 PE=4 SV=1		920	2803	800	3522	857.977	2925.16	967.19	2995.96
CG_11150				D2A0F0_TRICAIsoform of A0A139WJ51, Dopamine N-acetyltransferase-like Protein OS=Tribolium castaneum OX=7070 GN=TcasGA2_TC008204 PE=4 SV=2		14	339	83	303	13.0562	353.775	100.346	257.745
CG_11151				#N/A		428	473	45	905	399.146	493.615	54.4044	769.831
CG_11152				D6WVH3_TRICADeoxynucleoside kinase-like Protein OS=Tribolium castaneum OX=7070 GN=TcasGA2_TC005934 PE=4 SV=2		722	339	659	229	673.326	353.775	796.723	194.797
CG_11153				D6WLJ5_TRICARibosomal protein L19 OS=Tribolium castaneum OX=7070 GN=TcasGA2_TC014362 PE=3 SV=1		0	0	0	38	0	0	0	32.3244
CG_11154				A0A139WGW9_TRICAPiezo-type mechanosensitive ion channel component OS=Tribolium castaneum OX=7070 GN=TcasGA2_TC013391 PE=3 SV=1		196	97	37	114	182.786	101.228	44.7325	96.9732
CG_11155				#N/A		4	3	2	11	3.73034	3.13075	2.41797	9.35706
CG_11156				#N/A		0	2	0	2	0	2.08717	0	1.70128
CG_11157				D1MAI5_TRICACuticular protein analogous to peritrophins 3-A2 OS=Tribolium castaneum OX=7070 GN=CPAP3-A2 PE=2 SV=1		540	67	98	14	503.595	69.92	118.481	11.909
CG_11158				#N/A		45	33	89	63	41.9663	34.4382	107.6	53.5904
CG_11159				#N/A		6	74	30	119	5.5955	77.2251	36.2696	101.226
CG_1116				D6WU90_TRICATrimeric intracellular cation channel type B-like Protein OS=Tribolium castaneum OX=7070 GN=TcasGA2_TC009110 PE=4 SV=1		2117	2261	323	3712	1974.28	2359.54	390.503	3157.58
CG_11160				#N/A		5	29	0	81	4.66292	30.2639	0	68.902
CG_11161				#N/A		172	184	141	272	160.404	192.019	170.467	231.375
CG_11162				#N/A		0	9	0	2	0	9.39224	0	1.70128
CG_11163				#N/A		8	8	9	14	7.46067	8.34866	10.8809	11.909
CG_11164				#N/A		59	42	39	71	55.0225	43.8305	47.1505	60.3956
CG_11165				#N/A		33	72	2	5	30.7753	75.1379	2.41797	4.25321
CG_11166				#N/A		14	4	0	23	13.0562	4.17433	0	19.5648
CG_11167				#N/A		10	39	8	37	9.32584	40.6997	9.6719	31.4738
CG_11168				#N/A		0	55	0	21	0	57.397	0	17.8635
CG_11169				A0A139WFD4_TRICAIsoform of D6WT31, Proteasome subunit alpha type OS=Tribolium castaneum OX=7070 GN=TcasGA2_TC008671 PE=3 SV=1		101	69	120	105	94.191	72.0072	145.078	89.3174
CG_1117				#N/A		2488	722	865	953	2320.27	753.467	1045.77	810.662
CG_11170				D2A289_TRICANEDD8 ultimate buster 1-like Protein OS=Tribolium castaneum OX=7070 GN=TcasGA2_TC007685 PE=4 SV=1		41	36	41	47	38.2359	37.569	49.5685	39.9802
CG_11171				#N/A		1	2	0	4	0.932584	2.08717	0	3.40257
CG_11172				#N/A		311	209	22	263	290.034	218.109	26.5977	223.719
CG_11173				#N/A		2	46	6	38	1.86517	48.0048	7.25392	32.3244
CG_11174				D6WBF1_TRICA3-oxoacyl-		58	249	649	471	54.0899	259.852	784.633	400.652
CG_11175				#N/A		56	51	40	95	52.2247	53.2227	48.3595	80.811
CG_11176				#N/A		33	4	7	31	30.7753	4.17433	8.46291	26.3699
CG_11177				#N/A		0	5	0	4	0	5.21791	0	3.40257
CG_11178				#N/A		12	11	4	15	11.191	11.4794	4.83595	12.7596
CG_11179				D6WRM4_TRICATM2 domain-containing protein CG10795-like Protein OS=Tribolium castaneum OX=7070 GN=TcasGA2_TC030656 PE=4 SV=2		101	163	70	104	94.191	170.104	84.6291	88.4668
CG_1118				#N/A		0	3250	2	4918	0	3391.64	2.41797	4183.46
CG_11180				#N/A		0	21	6	16	0	21.9152	7.25392	13.6103
CG_11181				#N/A		1	35	0	40	0.932584	36.5254	0	34.0257
CG_11182				A0A139WA16_TRICAIsoform of A0A139WA23, Uncharacterized protein OS=Tribolium castaneum OX=7070 GN=TcasGA2_TC034941 PE=4 SV=1		84	56	40	33	78.337	58.4406	48.3595	28.0712
CG_11183	Hindgut	over	•	D6WYJ5_TRICAProtein yellow-like Protein OS=Tribolium castaneum OX=7070 GN=TcasGA2_TC005444 PE=4 SV=1	yellow	324	36	9862	50	302.157	37.569	11923	42.5321
CG_11184				#N/A		29	11	44	36	27.0449	11.4794	53.1954	30.6231
CG_11185				#N/A		8	827	6	95	7.46067	863.043	7.25392	80.811
CG_11186				A0A139WFD4_TRICAIsoform of D6WT31, Proteasome subunit alpha type OS=Tribolium castaneum OX=7070 GN=TcasGA2_TC008671 PE=3 SV=1		43	27	3	14	40.1011	28.1767	3.62696	11.909
CG_11187				D6WWV3_TRICAOvarian-specific serine/threonine-protein kinase Lok-like Protein OS=Tribolium castaneum OX=7070 GN=TcasGA2_TC015484 PE=3 SV=1		168	91	26	101	156.674	94.966	31.4337	85.9148
CG_11188				A0A139WNC3_TRICAUncharacterized protein OS=Tribolium castaneum OX=7070 GN=TcasGA2_TC031994 PE=4 SV=1		84	145	44	173	78.337	151.319	53.1954	147.161
CG_11189				#N/A		243	251	71	140	226.618	261.939	85.8381	119.09
CG_1119				D7EII6_TRICASemaphorin-5c OS=Tribolium castaneum OX=7070 GN=TcasGA2_TC001449 PE=4 SV=2		827	4606	1097	4916	771.247	4806.74	1326.26	4181.76
CG_11190				#N/A		217	206	246	237	202.371	214.978	297.411	201.602
CG_11191				#N/A		80	188	108	148	74.6067	196.194	130.571	125.895
CG_11192				#N/A		3	1	0	7	2.79775	1.04358	0	5.95449
CG_11193				#N/A		2	0	2	2	1.86517	0	2.41797	1.70128
CG_11194				#N/A		133	42	154	78	124.034	43.8305	186.184	66.3501
CG_11195				#N/A		64	40	63	64	59.6854	41.7433	76.1662	54.4411
CG_11196				D6X363_TRICATranscription elongation factor 1 homolog OS=Tribolium castaneum OX=7070 GN=TcasGA2_TC030554 PE=3 SV=1		838	367	431	373	781.505	382.995	521.074	317.289
CG_11197				#N/A		7	96	61	195	6.52809	100.184	73.7482	165.875
CG_11198				D6WJA1_TRICAProtein FAM122B-like Protein OS=Tribolium castaneum OX=7070 GN=TcasGA2_TC014751 PE=4 SV=1		402	174	74	268	374.899	181.583	89.4651	227.972
CG_11199				D6WUM6_TRICAUncharacterized protein OS=Tribolium castaneum OX=7070 GN=TcasGA2_TC006147 PE=4 SV=1		257	133	119	165	239.674	138.796	143.869	140.356
CG_112				D6WJV7_TRICARenin receptor-like Protein OS=Tribolium castaneum OX=7070 GN=TcasGA2_TC013754 PE=4 SV=1		1265	6990	3272	16927	1179.72	7294.64	3955.81	14398.8
CG_1120				#N/A		8	3420	3	9377	7.46067	3569.05	3.62696	7976.47
CG_11200				D6W9C7_TRICAProtein NRDE2 homolog-like Protein OS=Tribolium castaneum OX=7070 GN=TcasGA2_TC000974 PE=4 SV=1		679	313	400	280	633.224	326.641	483.595	238.18
CG_11201				A0A139WHX5_TRICAIsoform of A0A139WHM2, Uncharacterized protein OS=Tribolium castaneum OX=7070 GN=TcasGA2_TC013085 PE=4 SV=1		383	341	245	478	357.18	355.862	296.202	406.607
CG_11202				#N/A		2	4	8	3	1.86517	4.17433	9.6719	2.55193
CG_11203				D6WU14_TRICAUncharacterized protein OS=Tribolium castaneum OX=7070 GN=TcasGA2_TC030765 PE=4 SV=2		358	267	281	284	333.865	278.637	339.725	241.582
CG_11204				#N/A		226	181	145	172	210.764	188.888	175.303	146.31
CG_11205				#N/A		3	3	5	6	2.79775	3.13075	6.04494	5.10385
CG_11206				#N/A		0	24	2	42	0	25.046	2.41797	35.727
CG_11207				#N/A		595	315	226	398	554.887	328.729	273.231	338.556
CG_11208				D6WWN2_TRICACalcium-binding mitochondrial carrier protein Aralar1-like Protein OS=Tribolium castaneum OX=7070 GN=TcasGA2_TC006414 PE=3 SV=1		1667	332	658	226	1554.62	346.469	795.514	192.245
CG_11209				#N/A		55	97	47	124	51.2921	101.228	56.8224	105.48
CG_1121				D2A4I8_TRICAT-complex protein 1 subunit gamma-like Protein OS=Tribolium castaneum OX=7070 GN=TcasGA2_TC030760 PE=3 SV=1		139	72	0	0	129.629	75.1379	0	0
CG_11210				#N/A		4	6	6	19	3.73034	6.2615	7.25392	16.1622
CG_11211				#N/A		0	7	0	1	0	7.30508	0	0.850642
CG_11212				#N/A		2	6	4	0	1.86517	6.2615	4.83595	0
CG_11213				#N/A		47	34	82	114	43.8314	35.4818	99.137	96.9732
CG_11214				D6X339_TRICADown syndrome cell adhesion molecule OS=Tribolium castaneum OX=7070 GN=TcasGA2_TC012539 PE=4 SV=1		1	9	0	5	0.932584	9.39224	0	4.25321
CG_11215				#N/A		65	185	32	269	60.618	193.063	38.6876	228.823
CG_11216				#N/A		1	8	12	4	0.932584	8.34866	14.5078	3.40257
CG_11217				#N/A		26	89	21	138	24.2472	92.8789	25.3887	117.389
CG_11218				#N/A		54	144	18	154	50.3595	150.276	21.7618	130.999
CG_11219				D6WGY8_TRICAUncharacterized protein OS=Tribolium castaneum OX=7070 GN=TcasGA2_TC002957 PE=4 SV=2		327	573	198	412	304.955	597.973	239.379	350.465
CG_1122				#N/A		1103	602	707	721	1028.64	628.237	854.754	613.313
CG_11220				#N/A		91	23	19	36	84.8651	24.0024	22.9708	30.6231
CG_11221				#N/A		0	3	0	5	0	3.13075	0	4.25321
CG_11222				#N/A		0	4	1	68	0	4.17433	1.20899	57.8437
CG_11223				#N/A		33	28	17	57	30.7753	29.2203	20.5528	48.4866
CG_11224				D7EJD1_TRICAUncharacterized protein OS=Tribolium castaneum OX=7070 GN=TcasGA2_TC002241 PE=4 SV=1		52	44	65	83	48.4944	45.9176	78.5842	70.6033
CG_11225				#N/A		158	71	202	74	147.348	74.0944	244.215	62.9475
CG_11226				#N/A		44	65	51	137	41.0337	67.8329	61.6584	116.538
CG_11227				#N/A		1	0	0	5	0.932584	0	0	4.25321
CG_11228				A0A139WID1_TRICAIsoform of A0A139WI46, Protein muscleblind-like Protein OS=Tribolium castaneum OX=7070 GN=TcasGA2_TC014149 PE=4 SV=1		19	45	25	88	17.7191	46.9612	30.2247	74.8565
CG_11229				#N/A		8	11	8	15	7.46067	11.4794	9.6719	12.7596
CG_1123				#N/A		898	573	758	860	837.46	597.973	916.412	731.552
CG_11230				D6WDN0_TRICAProtein arginine N-methyltransferase OS=Tribolium castaneum OX=7070 GN=TcasGA2_TC003689 PE=3 SV=1		288	234	280	266	268.584	244.198	338.516	226.271
CG_11231				#N/A		27	444	34	571	25.1798	463.351	41.1056	485.717
CG_11232				#N/A		5915	3510	2516	3387	5516.23	3662.98	3041.81	2881.12
CG_11233				#N/A		131	118	143	73	122.168	123.143	172.885	62.0969
CG_11234				#N/A		423	131	65	212	394.483	136.709	78.5842	180.336
CG_11235				#N/A		271	290	88	239	252.73	302.639	106.391	203.303
CG_11236				#N/A		36	42	6	75	33.573	43.8305	7.25392	63.7981
CG_11237				#N/A		12	15	2	10	11.191	15.6537	2.41797	8.50642
CG_11238				#N/A		2	14	0	8	1.86517	14.6102	0	6.80514
CG_11239				#N/A		14	16	28	57	13.0562	16.6973	33.8516	48.4866
CG_1124				#N/A		1970	1366	988	1602	1837.19	1425.53	1194.48	1362.73
CG_11240				#N/A		0	2	0	2	0	2.08717	0	1.70128
CG_11241				D6WSW8_TRICAAdenine phosphoribosyltransferase-like Protein OS=Tribolium castaneum OX=7070 GN=TcasGA2_TC009597 PE=3 SV=1		179	349	83	229	166.933	364.21	100.346	194.797
CG_11242				#N/A		103	77	43	102	96.0561	80.3559	51.9865	86.7655
CG_11243				A0A139WHF4_TRICAUncharacterized protein OS=Tribolium castaneum OX=7070 GN=TcasGA2_TC033228 PE=4 SV=1		862	44	12	37	803.887	45.9176	14.5078	31.4738
CG_11244				#N/A		85	82	65	111	79.2696	85.5738	78.5842	94.4213
CG_11245				#N/A		0	20	6	24	0	20.8717	7.25392	20.4154
CG_11246				#N/A		106	105	112	136	98.8539	109.576	135.407	115.687
CG_11247				D2A454_TRICAMediator of RNA polymerase II transcription subunit 21-like Protein OS=Tribolium castaneum OX=7070 GN=TcasGA2_TC014894 PE=4 SV=1		468	183	166	161	436.449	190.976	200.692	136.953
CG_11248				#N/A		6	7	22	1	5.5955	7.30508	26.5977	0.850642
CG_11249				#N/A		4	8	6	38	3.73034	8.34866	7.25392	32.3244
CG_1125	MG/GC	over	•	#N/A	mucin	48	8151	37	9806	44.764	8506.24	44.7325	8341.4
CG_11250				#N/A		66	144	81	168	61.5505	150.276	97.928	142.908
CG_11251				D7EIA3_TRICAMICOS complex subunit MIC13 OS=Tribolium castaneum OX=7070 GN=TcasGA2_TC004236 PE=3 SV=1		388	429	612	552	361.843	447.697	739.9	469.554
CG_11252				#N/A		6	0	2	2	5.5955	0	2.41797	1.70128
CG_11253				#N/A		1	1	4	2	0.932584	1.04358	4.83595	1.70128
CG_11254				#N/A		13	8	6	7	12.1236	8.34866	7.25392	5.95449
CG_11255				D6WJW0_TRICAPutative multidrug resistance-associated protein lethal(2)03659-like Protein OS=Tribolium castaneum OX=7070 GN=TcasGA2_TC013751 PE=4 SV=2		801	155	68	53	747	161.755	82.2111	45.084
CG_11256				#N/A		32	21	30	27	29.8427	21.9152	36.2696	22.9673
CG_11257				#N/A		124	396	111	263	115.64	413.259	134.198	223.719
CG_11258				#N/A		0	0	2	2	0	0	2.41797	1.70128
CG_11259	Fat Body	over	•	D6WV42_TRICAUncharacterized protein OS=Tribolium castaneum OX=7070 GN=TcasGA2_TC006189 PE=4 SV=2	myosin	14918	23	648	65	13912.3	24.0024	783.424	55.2917
CG_1126				#N/A		227	235	202	345	211.697	245.242	244.215	293.471
CG_11260				D6WV42_TRICAUncharacterized protein OS=Tribolium castaneum OX=7070 GN=TcasGA2_TC006189 PE=4 SV=2		2434	7	165	17	2269.91	7.30508	199.483	14.4609
CG_11261				D6WV42_TRICAUncharacterized protein OS=Tribolium castaneum OX=7070 GN=TcasGA2_TC006189 PE=4 SV=2		1322	0	0	0	1232.88	0	0	0
CG_11262				D2A1I6_TRICAUncharacterized protein OS=Tribolium castaneum OX=7070 GN=TcasGA2_TC008388 PE=4 SV=2		460	253	227	274	428.989	264.026	274.44	233.076
CG_11263				#N/A		14	39	0	27	13.0562	40.6997	0	22.9673
CG_11264				#N/A		35	48	53	82	32.6404	50.092	64.0763	69.7526
CG_11265				#N/A		0	8	0	24	0	8.34866	0	20.4154
CG_11266				#N/A		32	51	36	69	29.8427	53.2227	43.5235	58.6943
CG_11267				#N/A		3	18	4	20	2.79775	18.7845	4.83595	17.0128
CG_11268				#N/A		8	11	1	13	7.46067	11.4794	1.20899	11.0583
CG_11269				#N/A		1	44	2	32	0.932584	45.9176	2.41797	27.2205
CG_1127				D6W7L2_TRICAPhosphoglycerate mutase OS=Tribolium castaneum OX=7070 GN=TcasGA2_TC010847 PE=3 SV=1		1566	2683	1807	3192	1460.43	2799.93	2184.64	2715.25
CG_11270				#N/A		178	126	133	168	166	131.491	160.795	142.908
CG_11271				#N/A		59	57	26	28	55.0225	59.4842	31.4337	23.818
CG_11272				A0A139W8R4_TRICAUncharacterized protein OS=Tribolium castaneum OX=7070 GN=TcasGA2_TC031019 PE=4 SV=1		4	0	3	4	3.73034	0	3.62696	3.40257
CG_11273				#N/A		22	77	13	60	20.5168	80.3559	15.7168	51.0385
CG_11274				#N/A		146	216	56	328	136.157	225.414	67.7033	279.011
CG_11275				D6W817_TRICAMembrane-associated tyrosine-and threonine-specific cdc2-inhibitory kinase-like Protein OS=Tribolium castaneum OX=7070 GN=TcasGA2_TC004776 PE=3 SV=1		357	428	352	576	332.932	446.653	425.564	489.97
CG_11276				A0A139WMN3_TRICAIsoform of D6W9I4, Uncharacterized protein OS=Tribolium castaneum OX=7070 GN=TcasGA2_TC000576 PE=4 SV=1		63	94	407	102	58.7528	98.0968	492.058	86.7655
CG_11277				D6WMW2_TRICASmall integral membrane protein 8-like Protein OS=Tribolium castaneum OX=7070 GN=TcasGA2_TC013209 PE=4 SV=1		122	103	126	111	113.775	107.489	152.332	94.4213
CG_11278				#N/A		11	7	1	22	10.2584	7.30508	1.20899	18.7141
CG_11279				#N/A		145	106	82	85	135.225	110.62	99.137	72.3046
CG_1128				A0A139WEW3_TRICAIsoform of D6WRL3, Phosphatidate phosphatase LPIN3-like Protein OS=Tribolium castaneum OX=7070 GN=TcasGA2_TC010029 PE=4 SV=1		7656	2443	1474	2027	7139.86	2549.47	1782.05	1724.25
CG_11280				#N/A		0	51	3	43	0	53.2227	3.62696	36.5776
CG_11281				#N/A		5	44	9	27	4.66292	45.9176	10.8809	22.9673
CG_11282				D6WI54_TRICAUncharacterized protein OS=Tribolium castaneum OX=7070 GN=TcasGA2_TC003978 PE=4 SV=1		44	47	28	58	41.0337	49.0484	33.8516	49.3372
CG_11283	Fat Body	over	••	#N/A	apolipophorins	85087	549	2514	317	79350.8	572.927	3039.39	269.654
CG_11284				D7EJ12_TRICAUncharacterized protein OS=Tribolium castaneum OX=7070 GN=TcasGA2_TC012891 PE=4 SV=1		427	194	305	247	398.213	202.455	368.741	210.109
CG_11285				#N/A		498	219	21	130	464.427	228.545	25.3887	110.583
CG_11286				#N/A		38	35	15	33	35.4382	36.5254	18.1348	28.0712
CG_11287				A0A139WAU3_TRICAIsoform of A0A139WAW7, Uncharacterized protein OS=Tribolium castaneum OX=7070 GN=TcasGA2_TC031939 PE=4 SV=1		311	163	266	197	290.034	170.104	321.591	167.576
CG_11288				D6WBE6_TRICAProtein CREBRF homolog-like Protein OS=Tribolium castaneum OX=7070 GN=TcasGA2_TC000275 PE=4 SV=1		870	350	358	583	811.348	365.254	432.817	495.924
CG_11289				#N/A		0	3	6	4	0	3.13075	7.25392	3.40257
CG_1129				#N/A		241	234	350	209	224.753	244.198	423.146	177.784
CG_11290	Gastric Cecae	over		D6WV03_TRICAGlyceraldehyde-3-phosphate dehydrogenase OS=Tribolium castaneum OX=7070 GN=TcasGA2_TC006170 PE=3 SV=1	glyceraldehydr 3 phosphate dehydrogenase (Gapdh)	0	1	0	114	0	1.04358	0	96.9732
CG_11291				#N/A		5	4	0	4	4.66292	4.17433	0	3.40257
CG_11292				#N/A		4	2	8	5	3.73034	2.08717	9.6719	4.25321
CG_11293				#N/A		53	73	30	208	49.4269	76.1815	36.2696	176.934
CG_11294				D6W7Q2_TRICAGamma-1-syntrophin-like Protein OS=Tribolium castaneum OX=7070 GN=TcasGA2_TC010780 PE=4 SV=1		182	28	127	118	169.73	29.2203	153.541	100.376
CG_11295				D6W8W7_TRICAPutative pseudouridine-5'-monophosphatase-like Protein OS=Tribolium castaneum OX=7070 GN=TcasGA2_TC000686 PE=4 SV=1		232	602	60	403	216.359	628.237	72.5392	342.809
CG_11296				D6WQQ2_TRICAProliferating cell nuclear antigen OS=Tribolium castaneum OX=7070 GN=TcasGA2_TC008874 PE=3 SV=1		281	289	190	210	262.056	301.595	229.708	178.635
CG_11297				#N/A		107	75	56	84	99.7865	78.2687	67.7033	71.4539
CG_11298				#N/A		52	45	21	127	48.4944	46.9612	25.3887	108.032
CG_11299				#N/A		217	221	149	254	202.371	230.632	180.139	216.063
CG_113				#N/A		2584	6500	546	7090	2409.8	6783.29	660.107	6031.05
CG_1130	FatBody	under		#N/A	unidentifiable	6	3971	800	4349	5.5955	4144.07	967.19	3699.44
CG_11300				#N/A		4	4	0	12	3.73034	4.17433	0	10.2077
CG_11301				D6WDD5_TRICAMitochondrial import inner membrane translocase subunit Tim13-like Protein OS=Tribolium castaneum OX=7070 GN=TcasGA2_TC000046 PE=3 SV=1		352	460	426	536	328.27	480.048	515.029	455.944
CG_11302				D6WJ72_TRICA10 kDa heat shock protein, mitochondrial-like Protein OS=Tribolium castaneum OX=7070 GN=TcasGA2_TC013081 PE=3 SV=2		2936	548	1052	452	2738.07	571.883	1271.85	384.49
CG_11303				#N/A		46	24	18	37	42.8989	25.046	21.7618	31.4738
CG_11304				#N/A		113	53	41	75	105.382	55.3099	49.5685	63.7981
CG_11305				D6WUB8_TRICADihydrolipoyllysine-residue succinyltransferase component of 2-oxoglutarate dehydrogenase complex, mitochondrial-like Protein OS=Tribolium castaneum OX=7070 GN=TcasGA2_TC010587 PE=4 SV=2		17	24	142	75	15.8539	25.046	171.676	63.7981
CG_11306				#N/A		95	447	84	414	88.5955	466.481	101.555	352.166
CG_11307				A0A139WCN8_TRICAIntegrin alpha-PS1-like Protein OS=Tribolium castaneum OX=7070 GN=TcasGA2_TC034177 PE=3 SV=1		92	184	74	408	85.7977	192.019	89.4651	347.062
CG_11308				D6WN83_TRICAUncharacterized protein OS=Tribolium castaneum OX=7070 GN=TcasGA2_TC010896 PE=4 SV=2		314	195	203	262	292.831	203.499	245.424	222.868
CG_11309				D6WKU5_TRICAAnother transcription unit protein-like Protein OS=Tribolium castaneum OX=7070 GN=TcasGA2_TC013564 PE=4 SV=1		543	258	427	306	506.393	269.244	516.238	260.296
CG_1131				A0A139WN92_TRICAIsoform of D6WD16, Cadherin 96Ca OS=Tribolium castaneum OX=7070 GN=TcasGA2_TC004976 PE=3 SV=1		91	538	160	719	84.8651	561.447	193.438	611.612
CG_11310				D6WH84_TRICATranscription initiation factor TFIID subunit OS=Tribolium castaneum OX=7070 GN=TcasGA2_TC002507 PE=3 SV=1		27	19	42	45	25.1798	19.8281	50.7775	38.2789
CG_11311				#N/A		17	31	19	56	15.8539	32.3511	22.9708	47.636
CG_11312				#N/A		27	17	35	19	25.1798	17.7409	42.3146	16.1622
CG_11313				D6WJH8_TRICAProtein FAM210B-like Protein OS=Tribolium castaneum OX=7070 GN=TcasGA2_TC013774 PE=4 SV=1		556	330	228	460	518.517	344.382	275.649	391.295
CG_11314				#N/A		0	92	1	12	0	96.0096	1.20899	10.2077
CG_11315				#N/A		18	162	2	124	16.7865	169.06	2.41797	105.48
CG_11316				A0A139WEB0_TRICAFatty acid 2-hydroxylase OS=Tribolium castaneum OX=7070 GN=TcasGA2_TC009754 PE=3 SV=1		8	491	67	951	7.46067	512.399	81.0021	808.961
CG_11317				#N/A		38	41	32	72	35.4382	42.7869	38.6876	61.2462
CG_11318				#N/A		1	1	1	1	0.932584	1.04358	1.20899	0.850642
CG_11319				#N/A		27	143	20	168	25.1798	149.232	24.1797	142.908
CG_1132	FatBody	under		D6X206_TRICASyntaxin-4-like Protein OS=Tribolium castaneum OX=7070 GN=TcasGA2_TC012094 PE=4 SV=1	syntaxin-1A	43	2178	677	2813	40.1011	2272.92	818.484	2392.86
CG_11320				#N/A		6	13	6	17	5.5955	13.5666	7.25392	14.4609
CG_11321				A0A139WBP1_TRICATetraspanin OS=Tribolium castaneum OX=7070 GN=TcasGA2_TC034419 PE=3 SV=1		1237	142	650	170	1153.61	148.189	785.842	144.609
CG_11322				#N/A		988	835	895	1117	921.393	871.392	1082.04	950.167
CG_11323				D6WR56_TRICAN-terminal kinase-like protein OS=Tribolium castaneum OX=7070 GN=TcasGA2_TC008834 PE=4 SV=2		519	270	208	382	484.011	281.767	251.469	324.945
CG_11324				D2A1H8_TRICAPutative 4-coumarate--CoA ligase 3-like Protein OS=Tribolium castaneum OX=7070 GN=TcasGA2_TC007097 PE=4 SV=1		34	125	64	68	31.7079	130.448	77.3752	57.8437
CG_11325				#N/A		204	81	60	81	190.247	84.5302	72.5392	68.902
CG_11326				#N/A		0	8	36	8	0	8.34866	43.5235	6.80514
CG_11327				#N/A		2	27	0	75	1.86517	28.1767	0	63.7981
CG_11328				#N/A		31	13	19	30	28.9101	13.5666	22.9708	25.5193
CG_11329				#N/A		35	48	8	102	32.6404	50.092	9.6719	86.7655
CG_1133				#N/A		1	9	4	17	0.932584	9.39224	4.83595	14.4609
CG_11330				A0A139WMW1_TRICACholine O-acetyltransferase-like Protein OS=Tribolium castaneum OX=7070 GN=TcasGA2_TC032116 PE=4 SV=1		207	85	55	82	193.045	88.7045	66.4943	69.7526
CG_11331				#N/A		0	4	0	21	0	4.17433	0	17.8635
CG_11332				D6WAF6_TRICARas-related protein Rab-3-like Protein OS=Tribolium castaneum OX=7070 GN=TcasGA2_TC001149 PE=4 SV=2		197	210	40	431	183.719	219.152	48.3595	366.627
CG_11333				#N/A		102	80	138	76	95.1236	83.4866	166.84	64.6488
CG_11334				#N/A		0	0	0	12	0	0	0	10.2077
CG_11335				#N/A		7	0	0	8	6.52809	0	0	6.80514
CG_11336				D6WQU3_TRICAProtein LTV1 homolog-like Protein OS=Tribolium castaneum OX=7070 GN=TcasGA2_TC008848 PE=4 SV=1		1158	645	780	649	1079.93	673.111	943.01	552.067
CG_11337				#N/A		0	0	0	118	0	0	0	100.376
CG_11338				#N/A		315	311	1134	302	293.764	324.554	1370.99	256.894
CG_11339				D6WZL1_TRICANucleosomal histone kinase 1-like Protein OS=Tribolium castaneum OX=7070 GN=TcasGA2_TC012687 PE=3 SV=1		326	297	285	363	304.022	309.944	344.561	308.783
CG_1134				D6WCS7_TRICAIsoform of A0A139WN71, Uncharacterized protein OS=Tribolium castaneum OX=7070 GN=TcasGA2_TC004461 PE=4 SV=2		800	2988	348	4524	746.067	3118.22	420.728	3848.3
CG_11340				#N/A		8	0	11	31	7.46067	0	13.2989	26.3699
CG_11341				D2A5V0_TRICADNA repair and recombination protein RAD54-like OS=Tribolium castaneum OX=7070 GN=TcasGA2_TC030720 PE=4 SV=2		554	414	299	490	516.651	432.043	361.487	416.815
CG_11342				D7ELG1_TRICAUncharacterized protein OS=Tribolium castaneum OX=7070 GN=TcasGA2_TC016005 PE=4 SV=1		988	215	239	145	921.393	224.37	288.948	123.343
CG_11343				#N/A		8	0	3	5	7.46067	0	3.62696	4.25321
CG_11344				#N/A		5	80	14	60	4.66292	83.4866	16.9258	51.0385
CG_11345				#N/A		4	35	1	46	3.73034	36.5254	1.20899	39.1295
CG_11346				#N/A		5	4	92	13	4.66292	4.17433	111.227	11.0583
CG_11347				#N/A		1	4	6	1	0.932584	4.17433	7.25392	0.850642
CG_11348				#N/A		5	0	10	7	4.66292	0	12.0899	5.95449
CG_11349				#N/A		144	106	176	125	134.292	110.62	212.782	106.33
CG_1135				A0A139WGL1_TRICAUnconventional myosin-XVIIIa-like Protein OS=Tribolium castaneum OX=7070 GN=TcasGA2_TC030896 PE=3 SV=1		306	1465	148	1851	285.371	1528.85	178.93	1574.54
CG_11350				#N/A		30	28	19	32	27.9775	29.2203	22.9708	27.2205
CG_11351				#N/A		207	243	168	207	193.045	253.591	203.11	176.083
CG_11352				#N/A		2	9	4	13	1.86517	9.39224	4.83595	11.0583
CG_11353				#N/A		17	29	30	40	15.8539	30.2639	36.2696	34.0257
CG_11354				#N/A		153	181	170	197	142.685	188.888	205.528	167.576
CG_11355				D2A3P7_TRICAPutative ATP-dependent RNA helicase kurz-like Protein OS=Tribolium castaneum OX=7070 GN=TcasGA2_TC015731 PE=4 SV=2		488	219	270	304	455.101	228.545	326.427	258.595
CG_11356				#N/A		6	26	20	47	5.5955	27.1331	24.1797	39.9802
CG_11357				D6W8S7_TRICACarnitinyl-CoA dehydratase-like Protein OS=Tribolium castaneum OX=7070 GN=TcasGA2_TC000708 PE=3 SV=1		440	303	819	527	410.337	316.206	990.161	448.288
CG_11358				#N/A		0	0	0	4	0	0	0	3.40257
CG_11359				#N/A		225	46	124	35	209.831	48.0048	149.914	29.7725
CG_1136				D6X202_TRICAArmadillo-1 OS=Tribolium castaneum OX=7070 GN=TcasGA2_TC012388 PE=4 SV=2		3672	10738	2558	10916	3424.45	11206	3092.59	9285.61
CG_11360				#N/A		14	37	12	120	13.0562	38.6126	14.5078	102.077
CG_11361				#N/A		1	11	0	10	0.932584	11.4794	0	8.50642
CG_11362				#N/A		545	171	67	286	508.258	178.453	81.0021	243.284
CG_11363				#N/A		1	20	0	9	0.932584	20.8717	0	7.65578
CG_11364				#N/A		0	15	6	85	0	15.6537	7.25392	72.3046
CG_11365				D6X0J1_TRICAB-cell CLL/lymphoma 7 protein family member B-like Protein OS=Tribolium castaneum OX=7070 GN=TcasGA2_TC012275 PE=4 SV=1		318	78	140	145	296.562	81.3994	169.258	123.343
CG_11366				#N/A		46	62	102	73	42.8989	64.7021	123.317	62.0969
CG_11367				D2CFZ6_TRICAUncharacterized protein OS=Tribolium castaneum OX=7070 GN=TcasGA2_TC005089 PE=4 SV=2		52	45	6	22	48.4944	46.9612	7.25392	18.7141
CG_11368				#N/A		7	10	8	15	6.52809	10.4358	9.6719	12.7596
CG_11369				#N/A		0	0	0	7	0	0	0	5.95449
CG_1137				D6WN12_TRICACdc42 homolog-like Protein OS=Tribolium castaneum OX=7070 GN=TcasGA2_TC013187 PE=4 SV=1		1119	2035	894	2944	1043.56	2123.69	1080.83	2504.29
CG_11370				#N/A		466	362	446	387	434.584	377.777	539.208	329.198
CG_11371				#N/A		78	10	15	7	72.7415	10.4358	18.1348	5.95449
CG_11372				#N/A		234	90	26	99	218.225	93.9224	31.4337	84.2136
CG_11373				#N/A		0	24	2	21	0	25.046	2.41797	17.8635
CG_11374				#N/A		10	20	2	38	9.32584	20.8717	2.41797	32.3244
CG_11375				#N/A		0	43	0	25	0	44.8741	0	21.266
CG_11376				#N/A		2674	282	1326	732	2493.73	294.29	1603.12	622.67
CG_11377				#N/A		270	552	44	561	251.798	576.058	53.1954	477.21
CG_11378				D6WV67_TRICAPhosphoribosyl pyrophosphate synthase-associated protein 2-like Protein OS=Tribolium castaneum OX=7070 GN=TcasGA2_TC005330 PE=4 SV=1		370	294	409	311	345.056	306.813	494.476	264.55
CG_11379				#N/A		0	3	1	41	0	3.13075	1.20899	34.8763
CG_1138				A0A139WKV3_TRICAExonuclease mut-7 homolog-like Protein OS=Tribolium castaneum OX=7070 GN=TcasGA2_TC032570 PE=4 SV=1		756	879	381	861	705.033	917.309	460.624	732.403
CG_11380				D6WHE4_TRICANHP2-like protein 1 homolog OS=Tribolium castaneum OX=7070 GN=TcasGA2_TC002918 PE=4 SV=1		542	213	199	214	505.46	222.283	240.588	182.037
CG_11381				#N/A		0	4	0	13	0	4.17433	0	11.0583
CG_11382				#N/A		24	0	12	102	22.382	0	14.5078	86.7655
CG_11383				#N/A		0	2	0	22	0	2.08717	0	18.7141
CG_11384				D6WK99_TRICACXXC-type zinc finger protein 1-like Protein OS=Tribolium castaneum OX=7070 GN=TcasGA2_TC013699 PE=4 SV=1		71	97	68	101	66.2135	101.228	82.2111	85.9148
CG_11385				D6WK15_TRICASugar transporter SWEET1-like Protein OS=Tribolium castaneum OX=7070 GN=TcasGA2_TC030574 PE=3 SV=1		346	605	189	497	322.674	631.367	228.499	422.769
CG_11386				#N/A		27	8	19	10	25.1798	8.34866	22.9708	8.50642
CG_11387				#N/A		33	12	13	6	30.7753	12.523	15.7168	5.10385
CG_11388				#N/A		0	42	0	0	0	43.8305	0	0
CG_11389				D2A236_TRICARadial spoke head protein 9 homolog-like Protein OS=Tribolium castaneum OX=7070 GN=TcasGA2_TC008456 PE=4 SV=1		6	262	8	201	5.5955	273.419	9.6719	170.979
CG_1139				D6WT75_TRICANon-specific serine/threonine protein kinase OS=Tribolium castaneum OX=7070 GN=TcasGA2_TC008646 PE=4 SV=1		2080	1620	1923	2379	1939.77	1690.6	2324.88	2023.68
CG_11390				#N/A		20	83	15	141	18.6517	86.6174	18.1348	119.941
CG_11391				#N/A		6	6	2	17	5.5955	6.2615	2.41797	14.4609
CG_11392				D7ELD3_TRICACarboxylic ester hydrolase OS=Tribolium castaneum OX=7070 GN=Est-6 PE=3 SV=1	carboxylesterase	620	67	113	55	578.202	69.92	136.616	46.7853
CG_11393				#N/A		4	5	12	16	3.73034	5.21791	14.5078	13.6103
CG_11394				D7EHQ2_TRICANetrin OS=Tribolium castaneum OX=7070 GN=TcasGA2_TC002285 PE=4 SV=2		4	10	10	13	3.73034	10.4358	12.0899	11.0583
CG_11395				#N/A		9	22	37	101	8.39326	22.9588	44.7325	85.9148
CG_11396				D6WSI7_TRICAVasa OS=Tribolium castaneum OX=7070 GN=TcasGA2_TC010103 PE=3 SV=1		563	532	299	410	525.045	555.186	361.487	348.763
CG_11397				#N/A		21	16	26	49	19.5843	16.6973	31.4337	41.6815
CG_11398				D2A196_TRICAUncharacterized protein OS=Tribolium castaneum OX=7070 GN=TcasGA2_TC008353 PE=4 SV=1		194	166	222	200	180.921	173.235	268.395	170.128
CG_11399				D6WBX6_TRICAMyosin-IB-like Protein OS=Tribolium castaneum OX=7070 GN=TcasGA2_TC001321 PE=3 SV=2		178	148	123	214	166	154.45	148.705	182.037
CG_114				D2A1X9_TRICAT-complex protein 1 subunit delta OS=Tribolium castaneum OX=7070 GN=TcasGA2_TC007791 PE=3 SV=1		2635	1928	2177	2041	2457.36	2012.03	2631.97	1736.16
CG_1140				D6WMT8_TRICAUncharacterized protein OS=Tribolium castaneum OX=7070 GN=TcasGA2_TC010920 PE=4 SV=1		847	1894	166	3060	789.899	1976.55	200.692	2602.96
CG_11400				#N/A		8	2	3	2	7.46067	2.08717	3.62696	1.70128
CG_11401				D6W6H4_TRICAUncharacterized protein OS=Tribolium castaneum OX=7070 GN=TcasGA2_TC004709 PE=4 SV=1		2	3	0	4	1.86517	3.13075	0	3.40257
CG_11402				#N/A		42	40	9	61	39.1685	41.7433	10.8809	51.8892
CG_11403				A0A139WGL5_TRICAUncharacterized protein OS=Tribolium castaneum OX=7070 GN=TcasGA2_TC034719 PE=4 SV=1		186	420	367	465	173.461	438.305	443.698	395.549
CG_11404				#N/A		431	58	118	83	401.944	60.5278	142.66	70.6033
CG_11405				#N/A		0	94	0	45	0	98.0968	0	38.2789
CG_11406				#N/A		44	331	37	327	41.0337	345.426	44.7325	278.16
CG_11407				#N/A		18	32	5	26	16.7865	33.3946	6.04494	22.1167
CG_11408				#N/A		23	2	11	9	21.4494	2.08717	13.2989	7.65578
CG_11409				#N/A		7	6	18	8	6.52809	6.2615	21.7618	6.80514
CG_1141				#N/A		178	106	25	67	166	110.62	30.2247	56.993
CG_11410				#N/A		5	133	8	155	4.66292	138.796	9.6719	131.85
CG_11411				#N/A		2	2	24	12	1.86517	2.08717	29.0157	10.2077
CG_11412				#N/A		7630	374	3957	255	7115.62	390.3	4783.96	216.914
CG_11413				D6WJE6_TRICATrafficking protein particle complex subunit OS=Tribolium castaneum OX=7070 GN=TcasGA2_TC014009 PE=3 SV=1		142	84	93	134	132.427	87.6609	112.436	113.986
CG_11414				D2A5K9_TRICAUncharacterized protein OS=Tribolium castaneum OX=7070 GN=TcasGA2_TC015557 PE=4 SV=1		0	212	0	307	0	221.24	0	261.147
CG_11415				#N/A		2	20	3	15	1.86517	20.8717	3.62696	12.7596
CG_11416				#N/A		1	86	1	121	0.932584	89.7481	1.20899	102.928
CG_11417				A0A139WI71_TRICAUncharacterized protein OS=Tribolium castaneum OX=7070 GN=TcasGA2_TC033023 PE=4 SV=1		1147	764	666	974	1069.67	797.297	805.186	828.525
CG_11418				#N/A		1254	220	400	53	1169.46	229.588	483.595	45.084
CG_11419				#N/A		0	19	0	3	0	19.8281	0	2.55193
CG_1142				#N/A		0	620	17	8761	0	647.021	20.5528	7452.47
CG_11420				#N/A		0	51	0	21	0	53.2227	0	17.8635
CG_11421				D6WIR3_TRICAPutative glycerol kinase 3-like Protein OS=Tribolium castaneum OX=7070 GN=TcasGA2_TC000091 PE=3 SV=1		197	82	57	97	183.719	85.5738	68.9123	82.5123
CG_11422				#N/A		76	14	33	32	70.8764	14.6102	39.8966	27.2205
CG_11423				#N/A		14	2	9	10	13.0562	2.08717	10.8809	8.50642
CG_11424				D2A2P0_TRICAGalactosylgalactosylxylosylprotein 3-beta-glucuronosyltransferase OS=Tribolium castaneum OX=7070 GN=TcasGA2_TC007027 PE=3 SV=1		1033	415	337	554	963.359	433.087	407.429	471.256
CG_11425				#N/A		88	202	34	182	82.0674	210.804	41.1056	154.817
CG_11426				#N/A		6	59	0	16	5.5955	61.5714	0	13.6103
CG_11427				#N/A		103	108	160	164	96.0561	112.707	193.438	139.505
CG_11428				#N/A		0	2	0	82	0	2.08717	0	69.7526
CG_11429				#N/A		243	420	311	608	226.618	438.305	375.995	517.19
CG_1143				#N/A		0	694	2	171	0	724.246	2.41797	145.46
CG_11430				#N/A		531	74	2492	97	495.202	77.2251	3012.8	82.5123
CG_11431				#N/A		73	88	85	201	68.0786	91.8353	102.764	170.979
CG_11432				#N/A		2	17	0	178	1.86517	17.7409	0	151.414
CG_11433				D2A4H0_TRICADNA-directed RNA polymerase subunit OS=Tribolium castaneum OX=7070 GN=TcasGA2_TC015369 PE=3 SV=1		330	189	186	205	307.753	197.237	224.872	174.382
CG_11434				#N/A		24	50	31	61	22.382	52.1791	37.4786	51.8892
CG_11435				#N/A		115	92	82	107	107.247	96.0096	99.137	91.0187
CG_11436				#N/A		27	10	15	26	25.1798	10.4358	18.1348	22.1167
CG_11437				#N/A		84	65	150	79	78.337	67.8329	181.348	67.2007
CG_11438				#N/A		35	162	44	106	32.6404	169.06	53.1954	90.1681
CG_11439				#N/A		36	79	29	75	33.573	82.443	35.0606	63.7981
CG_1144				D6WQY1_TRICASelenide, water dikinase-like Protein OS=Tribolium castaneum OX=7070 GN=TcasGA2_TC009425 PE=4 SV=1		2474	5226	1781	4404	2307.21	5453.76	2153.21	3746.23
CG_11440				#N/A		0	8	0	14	0	8.34866	0	11.909
CG_11441				#N/A		12	22	12	24	11.191	22.9588	14.5078	20.4154
CG_11442				#N/A		31	35	32	30	28.9101	36.5254	38.6876	25.5193
CG_11443				#N/A		130	200	103	130	121.236	208.717	124.526	110.583
CG_11444				#N/A		21	7	20	6	19.5843	7.30508	24.1797	5.10385
CG_11445				#N/A		0	37	0	43	0	38.6126	0	36.5776
CG_11446				#N/A		385	194	408	285	359.045	202.455	493.267	242.433
CG_11447				D6W811_TRICAUncharacterized protein OS=Tribolium castaneum OX=7070 GN=TcasGA2_TC004772 PE=4 SV=2		693	388	409	455	646.281	404.91	494.476	387.042
CG_11448				#N/A		0	14	0	29	0	14.6102	0	24.6686
CG_11449				#N/A		843	194	46	330	786.168	202.455	55.6134	280.712
CG_1145				#N/A		2	0	4	57	1.86517	0	4.83595	48.4866
CG_11450				#N/A		88	60	33	94	82.0674	62.615	39.8966	79.9603
CG_11451				#N/A		13	2	0	0	12.1236	2.08717	0	0
CG_11452				#N/A		4	9	2	13	3.73034	9.39224	2.41797	11.0583
CG_11453				#N/A		6	355	8	469	5.5955	370.472	9.6719	398.951
CG_11454				A0A139WCU2_TRICAIsoform of A0A139WD57, RAC serine/threonine-protein kinase-like Protein OS=Tribolium castaneum OX=7070 GN=TcasGA2_TC031289 PE=4 SV=1		148	195	81	152	138.022	203.499	97.928	129.298
CG_11455				#N/A		9	24	11	39	8.39326	25.046	13.2989	33.175
CG_11456				D6WCF4_TRICAUncharacterized protein OS=Tribolium castaneum OX=7070 GN=TcasGA2_TC004493 PE=4 SV=1		74	234	45	243	69.0112	244.198	54.4044	206.706
CG_11457				#N/A		33	28	28	16	30.7753	29.2203	33.8516	13.6103
CG_11458				#N/A		25	21	16	20	23.3146	21.9152	19.3438	17.0128
CG_11459				#N/A		1	12	0	21	0.932584	12.523	0	17.8635
CG_1146				#N/A		530	1348	146	1453	494.269	1406.75	176.512	1235.98
CG_11460				#N/A		119	235	6	40	110.977	245.242	7.25392	34.0257
CG_11461				A0A139WE01_TRICAIsoform of A0A139WDX4, General transcription factor 3C polypeptide 3-like Protein OS=Tribolium castaneum OX=7070 GN=TcasGA2_TC033996 PE=4 SV=1		582	272	349	420	542.764	283.854	421.937	357.27
CG_11462				#N/A		0	2	0	2	0	2.08717	0	1.70128
CG_11463	Hindgut	under		#N/A	unidentifiable	83	129	1	51	77.4045	134.622	1.20899	43.3827
CG_11464				A0A139WLD5_TRICAUncharacterized protein OS=Tribolium castaneum OX=7070 GN=TcasGA2_TC032334 PE=4 SV=1		347	230	201	216	323.607	240.024	243.006	183.739
CG_11465				#N/A		2	1	0	2	1.86517	1.04358	0	1.70128
CG_11466				D6WII8_TRICAProtein lin-7 homolog OS=Tribolium castaneum OX=7070 GN=TcasGA2_TC002416 PE=3 SV=1		97	169	107	173	90.4606	176.365	129.362	147.161
CG_11467				#N/A		61	36	30	26	56.8876	37.569	36.2696	22.1167
CG_11468				#N/A		40	14	29	18	37.3034	14.6102	35.0606	15.3116
CG_11469				#N/A		117	122	133	146	109.112	127.317	160.795	124.194
CG_1147				D2A3I3_TRICAProtein kinase C and casein kinase substrate in neurons protein 1-like Protein OS=Tribolium castaneum OX=7070 GN=TcasGA2_TC007515 PE=4 SV=1		1821	4240	1097	7032	1698.24	4424.79	1326.26	5981.71
CG_11470	Fat Body	over		#N/A	OrBP8M-3 microsatellite	2692	10	0	11	2510.52	10.4358	0	9.35706
CG_11471				#N/A		0	0	0	7	0	0	0	5.95449
CG_11472				#N/A		65	152	13	268	60.618	158.625	15.7168	227.972
CG_11473				#N/A		16	57	4	259	14.9213	59.4842	4.83595	220.316
CG_11474				D6WLE0_TRICACOP9 signalosome complex subunit 8-like Protein OS=Tribolium castaneum OX=7070 GN=TcasGA2_TC030655 PE=4 SV=1		723	381	401	345	674.258	397.605	484.804	293.471
CG_11475				#N/A		584	212	252	222	544.629	221.24	304.665	188.843
CG_11476				#N/A		12	3	26	17	11.191	3.13075	31.4337	14.4609
CG_11477				D7ELF2_TRICATyrosine-protein phosphatase non-receptor type OS=Tribolium castaneum OX=7070 GN=TcasGA2_TC012910 PE=3 SV=1		1167	469	3415	596	1088.33	489.44	4128.69	506.983
CG_11478				D6WPL1_TRICAUncharacterized protein OS=Tribolium castaneum OX=7070 GN=TcasGA2_TC009770 PE=4 SV=2		2234	589	890	831	2083.39	614.67	1076	706.883
CG_11479				D6WYB8_TRICAAldehyde dehydrogenase OS=Tribolium castaneum OX=7070 GN=TcasGA2_TC015979 PE=3 SV=1		481	163	172	98	448.573	170.104	207.946	83.3629
CG_1148				D6WH21_TRICAGlutathione S-transferase S1-like Protein OS=Tribolium castaneum OX=7070 GN=TcasGA2_TC003496 PE=4 SV=1	glutathione S-transferase	575	327	5067	1153	536.236	341.252	6125.94	980.79
CG_11480				#N/A		12	10	20	22	11.191	10.4358	24.1797	18.7141
CG_11481				#N/A		2	36	6	47	1.86517	37.569	7.25392	39.9802
CG_11482				D6WM28_TRICAUncharacterized protein OS=Tribolium castaneum OX=7070 GN=TcasGA2_TC014461 PE=4 SV=1		1215	504	2321	405	1133.09	525.966	2806.06	344.51
CG_11483				D6WQL4_TRICAPutative 39S ribosomal protein L24, mitochondrial-like Protein OS=Tribolium castaneum OX=7070 GN=TcasGA2_TC009949 PE=3 SV=1		294	209	403	227	274.18	218.109	487.222	193.096
CG_11484				D6WHS1_TRICAHeparan-alpha-glucosaminide N-acetyltransferase-like Protein OS=Tribolium castaneum OX=7070 GN=TcasGA2_TC003561 PE=4 SV=1		466	212	262	265	434.584	221.24	316.755	225.42
CG_11485				A0A139WM06_TRICAIsoform of A0A139WM01, Longitudinals lacking protein, isoform G-like Protein OS=Tribolium castaneum OX=7070 GN=TcasGA2_TC032328 PE=4 SV=1		3	0	3	7	2.79775	0	3.62696	5.95449
CG_11486				#N/A		27	26	13	22	25.1798	27.1331	15.7168	18.7141
CG_11487				#N/A		1	5	1	11	0.932584	5.21791	1.20899	9.35706
CG_11488				#N/A		9	0	8	13	8.39326	0	9.6719	11.0583
CG_11489				#N/A		1	4	3	16	0.932584	4.17433	3.62696	13.6103
CG_1149				#N/A		260	1792	46	1680	242.472	1870.1	55.6134	1429.08
CG_11490				#N/A		4	50	12	140	3.73034	52.1791	14.5078	119.09
CG_11491				#N/A		0	3	0	16	0	3.13075	0	13.6103
CG_11492				#N/A		0	7	0	0	0	7.30508	0	0
CG_11493				D6WK31_TRICAUncharacterized protein OS=Tribolium castaneum OX=7070 GN=TcasGA2_TC013716 PE=4 SV=2		7	24	0	40	6.52809	25.046	0	34.0257
CG_11494				#N/A		4	35	1	51	3.73034	36.5254	1.20899	43.3827
CG_11495				D2A579_TRICANADH dehydrogenase		79	159	0	120	73.6741	165.93	0	102.077
CG_11496				D2A579_TRICANADH dehydrogenase		37	126	365	178	34.5056	131.491	441.28	151.414
CG_11497				#N/A		0	4	0	12	0	4.17433	0	10.2077
CG_11498				#N/A		21	118	89	79	19.5843	123.143	107.6	67.2007
CG_11499				#N/A		29	22	36	33	27.0449	22.9588	43.5235	28.0712
CG_115				D6WHW1_TRICAAspartate--tRNA ligase, cytoplasmic-like Protein OS=Tribolium castaneum OX=7070 GN=TcasGA2_TC002857 PE=3 SV=1		3715	4620	3678	3643	3464.55	4821.35	4446.66	3098.89
CG_1150				#N/A		0	7	0	4	0	7.30508	0	3.40257
CG_11500				#N/A		0	139	1	193	0	145.058	1.20899	164.174
CG_11501	Fat Body*	over	••	D6WUR1_TRICALarval serum protein 2-like Protein OS=Tribolium castaneum OX=7070 GN=TcasGA2_TC005374 PE=4 SV=1	hexamerin	215412	558	982	867	200890	582.319	1187.23	737.507
CG_11502				#N/A		5	0	2	4	4.66292	0	2.41797	3.40257
CG_11503				#N/A		143	63	82	107	133.36	65.7457	99.137	91.0187
CG_11504				D2A2C2_TRICAAlkylated DNA repair protein alkB homolog 8-like Protein OS=Tribolium castaneum OX=7070 GN=TcasGA2_TC007671 PE=4 SV=1		250	195	267	227	233.146	203.499	322.8	193.096
CG_11505				#N/A		1	0	0	4	0.932584	0	0	3.40257
CG_11506				#N/A		6	64	160	38	5.5955	66.7893	193.438	32.3244
CG_11507				D2A5I7_TRICAMyotubularin-related protein 3-like Protein OS=Tribolium castaneum OX=7070 GN=TcasGA2_TC015545 PE=3 SV=1		336	326	208	335	313.348	340.208	251.469	284.965
CG_11508				D1ZZC9_TRICAVacuolar-sorting protein SNF8 OS=Tribolium castaneum OX=7070 GN=TcasGA2_TC007472 PE=3 SV=1		252	164	222	177	235.011	171.148	268.395	150.564
CG_11509				#N/A		0	225	0	66	0	234.806	0	56.1424
CG_1151				#N/A		0	3030	4	6207	0	3162.06	4.83595	5279.93
CG_11510				#N/A		1029	919	847	811	959.629	959.052	1024.01	689.871
CG_11511				#N/A		175	268	243	310	163.202	279.68	293.784	263.699
CG_11512				D6WS25_TRICANucleolar protein 9-like Protein OS=Tribolium castaneum OX=7070 GN=TcasGA2_TC010059 PE=4 SV=1		226	107	110	129	210.764	111.663	132.989	109.733
CG_11513				#N/A		29	33	22	73	27.0449	34.4382	26.5977	62.0969
CG_11514				D6WCR4_TRICAHeterochromatin protein 1-like Protein OS=Tribolium castaneum OX=7070 GN=TcasGA2_TC004466 PE=4 SV=1		448	290	516	312	417.798	302.639	623.837	265.4
CG_11515				D6WKT0_TRICAF-box/SPRY domain-containing protein 1-like Protein OS=Tribolium castaneum OX=7070 GN=TcasGA2_TC010464 PE=4 SV=1		30	26	8	3	27.9775	27.1331	9.6719	2.55193
CG_11516				#N/A		7	63	0	68	6.52809	65.7457	0	57.8437
CG_11517				#N/A		3	22	6	28	2.79775	22.9588	7.25392	23.818
CG_11518				#N/A		5	12	0	5	4.66292	12.523	0	4.25321
CG_11519				#N/A		1	33	4	40	0.932584	34.4382	4.83595	34.0257
CG_1152				#N/A	unidentifiable	151872	193192	615555	255798	141633	201612	744198	217593
CG_11520				#N/A		6	2	14	8	5.5955	2.08717	16.9258	6.80514
CG_11521				#N/A		0	14	0	9	0	14.6102	0	7.65578
CG_11522				A0A139WHI4_TRICAIsoform of A0A139WH67, Uncharacterized protein OS=Tribolium castaneum OX=7070 GN=TcasGA2_TC014442 PE=4 SV=1		219	235	204	205	204.236	245.242	246.633	174.382
CG_11523				D6X272_TRICAVacuolar protein sorting-associated protein 51 homolog-like Protein OS=Tribolium castaneum OX=7070 GN=TcasGA2_TC012418 PE=4 SV=1		266	299	274	277	248.067	312.031	331.263	235.628
CG_11524				D2A136_TRICACyclin-dependent kinases regulatory subunit OS=Tribolium castaneum OX=7070 GN=TcasGA2_TC008319 PE=3 SV=1		183	112	74	110	170.663	116.881	89.4651	93.5706
CG_11525				D2A6D9_TRICAUncharacterized protein OS=Tribolium castaneum OX=7070 GN=TcasGA2_TC015004 PE=4 SV=1		0	0	0	5	0	0	0	4.25321
CG_11526				A0A139WBW5_TRICADeath-associated protein kinase related-like Protein OS=Tribolium castaneum OX=7070 GN=TcasGA2_TC031247 PE=3 SV=1		497	717	145	1035	463.494	748.249	175.303	880.414
CG_11527				A0A139WK74_TRICAIsoform of A0A139WJT0, SEC14 domain and spectrin repeat-containing protein 1-like Protein OS=Tribolium castaneum OX=7070 GN=TcasGA2_TC032674 PE=4 SV=1		74	29	93	27	69.0112	30.2639	112.436	22.9673
CG_11528				A0A139WD62_TRICAExtracellular serine/threonine protein kinase FAM20C-like Protein OS=Tribolium castaneum OX=7070 GN=TcasGA2_TC034167 PE=4 SV=1		412	681	556	778	384.225	710.68	672.197	661.799
CG_11529				D6WUK6_TRICAUncharacterized protein OS=Tribolium castaneum OX=7070 GN=TcasGA2_TC006138 PE=4 SV=2		7369	250	2656	244	6872.21	260.896	3211.07	207.557
CG_1153				D6WKM4_TRICAUbiquilin-1-like Protein OS=Tribolium castaneum OX=7070 GN=TcasGA2_TC010440 PE=4 SV=2		3114	2071	2447	1895	2904.07	2161.26	2958.39	1611.97
CG_11530				D6WBL0_TRICATubulin alpha chain OS=Tribolium castaneum OX=7070 GN=TcasGA2_TC004522 PE=3 SV=1		172	46	62	89	160.404	48.0048	74.9572	75.7071
CG_11531				#N/A		40	37	30	16	37.3034	38.6126	36.2696	13.6103
CG_11532				#N/A		46	16	5	23	42.8989	16.6973	6.04494	19.5648
CG_11533				#N/A		20	57	18	60	18.6517	59.4842	21.7618	51.0385
CG_11534				#N/A		109	376	313	258	101.652	392.387	378.413	219.466
CG_11535				D6X187_TRICAADP-ribosylation factor-like protein 2 OS=Tribolium castaneum OX=7070 GN=TcasGA2_TC012850 PE=4 SV=1		92	26	57	145	85.7977	27.1331	68.9123	123.343
CG_11536				D6X187_TRICAADP-ribosylation factor-like protein 2 OS=Tribolium castaneum OX=7070 GN=TcasGA2_TC012850 PE=4 SV=1		137	153	0	40	127.764	159.668	0	34.0257
CG_11537				#N/A		0	4	0	6	0	4.17433	0	5.10385
CG_11538				#N/A		1042	318	291	172	971.752	331.859	351.815	146.31
CG_11539				#N/A		69	396	60	303	64.3483	413.259	72.5392	257.745
CG_1154				#N/A		3042	3384	5933	2520	2836.92	3531.48	7172.92	2143.62
CG_11540				D6X1U9_TRICAADP-ribosylation factor 1-like Protein OS=Tribolium castaneum OX=7070 GN=TcasGA2_TC012116 PE=3 SV=1		279	375	381	399	260.191	391.343	460.624	339.406
CG_11541				D2A3U9_TRICAUncharacterized protein OS=Tribolium castaneum OX=7070 GN=TcasGA2_TC014943 PE=4 SV=1		28	37	51	25	26.1123	38.6126	61.6584	21.266
CG_11542				#N/A		7	2	0	4	6.52809	2.08717	0	3.40257
CG_11543				#N/A		40	117	59	109	37.3034	122.099	71.3302	92.72
CG_11544				#N/A		65	65	35	103	60.618	67.8329	42.3146	87.6161
CG_11545				D7EK03_TRICAUncharacterized protein OS=Tribolium castaneum OX=7070 GN=TcasGA2_TC005070 PE=4 SV=1		290	253	236	290	270.449	264.026	285.321	246.686
CG_11546				#N/A		632	90	83	142	589.393	93.9224	100.346	120.791
CG_11547				#N/A		57	22	43	28	53.1573	22.9588	51.9865	23.818
CG_11548				#N/A		2	4	20	8	1.86517	4.17433	24.1797	6.80514
CG_11549				D6WBN4_TRICA39S ribosomal protein L43, mitochondrial-like Protein OS=Tribolium castaneum OX=7070 GN=TcasGA2_TC004871 PE=4 SV=1		537	311	494	415	500.798	324.554	597.24	353.016
CG_1155				#N/A		257	420	21	1211	239.674	438.305	25.3887	1030.13
CG_11550				#N/A		9	15	13	13	8.39326	15.6537	15.7168	11.0583
CG_11551				#N/A		396	647	467	733	369.303	675.198	564.597	623.521
CG_11552				#N/A		0	31	0	8	0	32.3511	0	6.80514
CG_11553				D6X3K0_TRICARas GTPase-activating protein 1-like Protein OS=Tribolium castaneum OX=7070 GN=TcasGA2_TC016087 PE=4 SV=1		129	159	47	78	120.303	165.93	56.8224	66.3501
CG_11554				#N/A		696	409	91	518	649.078	426.825	110.018	440.633
CG_11555				D2A3V0_TRICAFasciclin-3-like Protein OS=Tribolium castaneum OX=7070 GN=TcasGA2_TC014942 PE=4 SV=2		136	227	113	215	126.831	236.893	136.616	182.888
CG_11556				#N/A		13	49	13	32	12.1236	51.1355	15.7168	27.2205
CG_11557				#N/A		260	388	602	511	242.472	404.91	727.81	434.678
CG_11558				A0A139WIH3_TRICAIsoform of D6WKS2, Protein ECT2-like Protein OS=Tribolium castaneum OX=7070 GN=TcasGA2_TC010404 PE=4 SV=1		646	237	533	335	602.449	247.329	644.39	284.965
CG_11559				D6W9J7_TRICANAD-dependent protein deacetylase Sirt6-like Protein OS=Tribolium castaneum OX=7070 GN=TcasGA2_TC001003 PE=4 SV=1		0	0	3	0	0	0	3.62696	0
CG_1156				A0A139WFG5_TRICATranscriptional adapter OS=Tribolium castaneum OX=7070 GN=TcasGA2_TC009145 PE=4 SV=1		839	550	405	871	782.438	573.97	489.64	740.909
CG_11560				#N/A		17	20	5	14	15.8539	20.8717	6.04494	11.909
CG_11561				#N/A		40	10	11	4	37.3034	10.4358	13.2989	3.40257
CG_11562				#N/A		6	2	0	1	5.5955	2.08717	0	0.850642
CG_11563				#N/A		94	73	42	74	87.6629	76.1815	50.7775	62.9475
CG_11564				A0A139WN94_TRICAIsoform of D6WA74, Uncharacterized protein OS=Tribolium castaneum OX=7070 GN=TcasGA2_TC000451 PE=4 SV=1		57	231	91	449	53.1573	241.068	110.018	381.938
CG_11565				#N/A		255	212	243	227	237.809	221.24	293.784	193.096
CG_11566				#N/A		0	10	0	15	0	10.4358	0	12.7596
CG_11567				D6WH33_TRICAU1 small nuclear ribonucleoprotein 70 kDa-like Protein OS=Tribolium castaneum OX=7070 GN=TcasGA2_TC002933 PE=4 SV=1		399	314	271	291	372.101	327.685	327.636	247.537
CG_11568				#N/A		8	5	10	12	7.46067	5.21791	12.0899	10.2077
CG_11569				D6W6J2_TRICABTB/POZ domain-containing protein 7-like Protein OS=Tribolium castaneum OX=7070 GN=TcasGA2_TC001623 PE=4 SV=1		1701	715	538	813	1586.33	746.162	650.435	691.572
CG_1157				D6X252_TRICAConserved oligomeric Golgi complex subunit 3-like Protein OS=Tribolium castaneum OX=7070 GN=TcasGA2_TC012410 PE=4 SV=2		2410	2016	2487	3261	2247.53	2103.86	3006.75	2773.94
CG_11570				#N/A		4	2	2	2	3.73034	2.08717	2.41797	1.70128
CG_11571				#N/A		8	22	28	77	7.46067	22.9588	33.8516	65.4994
CG_11572				#N/A		1427	130	4	60	1330.8	135.666	4.83595	51.0385
CG_11573				D6WL09_TRICAAquaporin-like Protein OS=Tribolium castaneum OX=7070 GN=TcasGA2_TC014278 PE=3 SV=1		0	26	817	75	0	27.1331	987.743	63.7981
CG_11574				D6WL09_TRICAAquaporin-like Protein OS=Tribolium castaneum OX=7070 GN=TcasGA2_TC014278 PE=3 SV=1		2	64	2522	188	1.86517	66.7893	3049.07	159.921
CG_11575				#N/A		0	2	0	2	0	2.08717	0	1.70128
CG_11576				#N/A		0	12	2	10	0	12.523	2.41797	8.50642
CG_11577				D6W9V7_TRICAPathogenesis-related protein 5-like Protein OS=Tribolium castaneum OX=7070 GN=TcasGA2_TC000517 PE=4 SV=1		2987	583	1252	555	2785.63	608.409	1513.65	472.106
CG_11578				#N/A		465	90	260	73	433.652	93.9224	314.337	62.0969
CG_11579				#N/A		4	4	4	14	3.73034	4.17433	4.83595	11.909
CG_1158				D6WZZ4_TRICAProtein TRC8 homolog-like Protein OS=Tribolium castaneum OX=7070 GN=TcasGA2_TC012749 PE=4 SV=1		607	308	208	362	566.078	321.423	251.469	307.932
CG_11580				#N/A		11	26	18	25	10.2584	27.1331	21.7618	21.266
CG_11581				#N/A		4	10	0	23	3.73034	10.4358	0	19.5648
CG_11582				D6WZG7_TRICAtRNA (guanine-N(7)-)-methyltransferase OS=Tribolium castaneum OX=7070 GN=TcasGA2_TC012665 PE=3 SV=2		262	174	200	140	244.337	181.583	241.797	119.09
CG_11583				D6WSM9_TRICAPutative methylcrotonoyl-CoA carboxylase beta chain, mitochondrial-like Protein OS=Tribolium castaneum OX=7070 GN=TcasGA2_TC010120 PE=4 SV=2		769	167	184	202	717.157	174.278	222.454	171.83
CG_11584				#N/A		234	233	365	219	218.225	243.155	441.28	186.291
CG_11585				#N/A		0	140	0	45	0	146.102	0	38.2789
CG_11586				#N/A		2	0	2	20	1.86517	0	2.41797	17.0128
CG_11587				#N/A		262	283	162	396	244.337	295.334	195.856	336.854
CG_11588				#N/A		15	33	4	37	13.9888	34.4382	4.83595	31.4738
CG_11589				D6WUH6_TRICASuppressor of G2 allele of SKP1 homolog-like Protein OS=Tribolium castaneum OX=7070 GN=TcasGA2_TC006127 PE=4 SV=1		810	231	568	378	755.393	241.068	686.705	321.543
CG_1159				#N/A		17	62	11	174	15.8539	64.7021	13.2989	148.012
CG_11590				#N/A		31	51	0	41	28.9101	53.2227	0	34.8763
CG_11591				#N/A		54	46	74	126	50.3595	48.0048	89.4651	107.181
CG_11592				#N/A		0	31	6	40	0	32.3511	7.25392	34.0257
CG_11593				#N/A		312	80	53	111	290.966	83.4866	64.0763	94.4213
CG_11594				#N/A		126	122	158	136	117.506	127.317	191.02	115.687
CG_11595				#N/A		4	6	2	1	3.73034	6.2615	2.41797	0.850642
CG_11596				#N/A		14	13	6	16	13.0562	13.5666	7.25392	13.6103
CG_11597				#N/A		109	96	102	78	101.652	100.184	123.317	66.3501
CG_11598				D6X269_TRICAUncharacterized protein OS=Tribolium castaneum OX=7070 GN=TcasGA2_TC012056 PE=4 SV=2		310	225	272	208	289.101	234.806	328.845	176.934
CG_11599				#N/A		99	120	207	102	92.3258	125.23	250.26	86.7655
CG_116				D2A5B2_TRICAMetalloendopeptidase OS=Tribolium castaneum OX=7070 GN=TcasGA2_TC015200 PE=4 SV=1	Zinc metalloproteinase	2	81558	10	11273	1.86517	85112.5	12.0899	9589.29
CG_1160				#N/A		20	280	83	156	18.6517	292.203	100.346	132.7
CG_11600				A0A139WMJ9_TRICAAP complex subunit sigma OS=Tribolium castaneum OX=7070 GN=TcasGA2_TC000781 PE=3 SV=1		286	468	533	827	266.719	488.397	644.39	703.481
CG_11601				#N/A		3	7	4	13	2.79775	7.30508	4.83595	11.0583
CG_11602				#N/A		0	2	6	4	0	2.08717	7.25392	3.40257
CG_11603				D7EJ83_TRICAUncharacterized protein OS=Tribolium castaneum OX=7070 GN=TcasGA2_TC006854 PE=4 SV=1		0	278	0	196	0	290.116	0	166.726
CG_11604				D6WQL0_TRICAArmadillo repeat-containing protein 6 homolog-like Protein OS=Tribolium castaneum OX=7070 GN=TcasGA2_TC009947 PE=4 SV=1		310	186	302	253	289.101	194.106	365.114	215.212
CG_11605				D6WK38_TRICAZinc finger protein 568-like Protein OS=Tribolium castaneum OX=7070 GN=TcasGA2_TC013711 PE=4 SV=2		430	294	299	339	401.011	306.813	361.487	288.368
CG_11606				#N/A		14	0	5	9	13.0562	0	6.04494	7.65578
CG_11607				#N/A		7	8	0	15	6.52809	8.34866	0	12.7596
CG_11608				D6W9F8_TRICAFruitless OS=Tribolium castaneum OX=7070 GN=TcasGA2_TC000589 PE=4 SV=2		13	8	17	15	12.1236	8.34866	20.5528	12.7596
CG_11609				#N/A		0	3	0	5	0	3.13075	0	4.25321
CG_1161				#N/A		11	1671	33	1979	10.2584	1743.83	39.8966	1683.42
CG_11610				A0A139WF60_TRICASerine protease easter-like protein OS=Tribolium castaneum OX=7070 GN=TcasGA2_TC034786 PE=3 SV=1		3757	72	117	523	3503.72	75.1379	141.452	444.886
CG_11611				#N/A		139	141	71	168	129.629	147.145	85.8381	142.908
CG_11612				#N/A		0	34	13	46	0	35.4818	15.7168	39.1295
CG_11613				#N/A		7	7	1	24	6.52809	7.30508	1.20899	20.4154
CG_11614				#N/A		4	9	1	3	3.73034	9.39224	1.20899	2.55193
CG_11615				#N/A		131	1095	105	1228	122.168	1142.72	126.944	1044.59
CG_11616				#N/A		2	29	4	53	1.86517	30.2639	4.83595	45.084
CG_11617				D6X443_TRICAAcyl-coenzyme A thioesterase 13-like Protein OS=Tribolium castaneum OX=7070 GN=TcasGA2_TC011134 PE=4 SV=1		182	87	76	101	169.73	90.7917	91.883	85.9148
CG_11618				D7EJZ7_TRICAUncharacterized protein OS=Tribolium castaneum OX=7070 GN=TcasGA2_TC006977 PE=4 SV=1		4	6	7	4	3.73034	6.2615	8.46291	3.40257
CG_11619				#N/A		147	335	25	104	137.09	349.6	30.2247	88.4668
CG_1162				D6WWU4_TRICACytochrome P450 9Z4 OS=Tribolium castaneum OX=7070 GN=TcasGA2_TC006444 PE=3 SV=1		1176	143	95	156	1096.72	149.232	114.854	132.7
CG_11620				A0A139WE15_TRICAEphrin type-A receptor 4-B-like Protein OS=Tribolium castaneum OX=7070 GN=TcasGA2_TC033957 PE=3 SV=1		630	78	70	138	587.528	81.3994	84.6291	117.389
CG_11621				A0A139WK56_TRICAIsoform of A0A139WKB6, Uncharacterized protein OS=Tribolium castaneum OX=7070 GN=TcasGA2_TC034635 PE=4 SV=1		0	6	0	242	0	6.2615	0	205.855
CG_11622				#N/A		7	19	2	3	6.52809	19.8281	2.41797	2.55193
CG_11623				#N/A		0	29	0	94	0	30.2639	0	79.9603
CG_11624				#N/A		0	2	0	11	0	2.08717	0	9.35706
CG_11625				#N/A		1	11	1	74	0.932584	11.4794	1.20899	62.9475
CG_11626				#N/A		1	86	0	31	0.932584	89.7481	0	26.3699
CG_11627				A0A139WFY9_TRICADNA-binding protein Ets97D-like Protein OS=Tribolium castaneum OX=7070 GN=TcasGA2_TC033444 PE=3 SV=1		503	332	238	414	469.09	346.469	287.739	352.166
CG_11628				#N/A		0	11745	2	752	0	12256.9	2.41797	639.683
CG_11629				#N/A		5	4	1	19	4.66292	4.17433	1.20899	16.1622
CG_1163				#N/A	protein G12	1304	38541	542	5295	1216.09	40220.7	655.271	4504.15
CG_11630				#N/A		72	33	55	43	67.146	34.4382	66.4943	36.5776
CG_11631				A0A139WER2_TRICAUncharacterized protein OS=Tribolium castaneum OX=7070 GN=TcasGA2_TC034808 PE=4 SV=1		92	130	275	52	85.7977	135.666	332.472	44.2334
CG_11632				#N/A		84	117	169	192	78.337	122.099	204.319	163.323
CG_11633				#N/A		7	8	6	9	6.52809	8.34866	7.25392	7.65578
CG_11634				A0A139WCI3_TRICAUncharacterized protein OS=Tribolium castaneum OX=7070 GN=TcasGA2_TC034281 PE=4 SV=1		96	44	63	55	89.5281	45.9176	76.1662	46.7853
CG_11635				#N/A		0	31	5	94	0	32.3511	6.04494	79.9603
CG_11636				#N/A		163	206	187	190	152.011	214.978	226.081	161.622
CG_11637				A0A139WAL3_TRICANeurogenic locus Notch protein-like Protein OS=Tribolium castaneum OX=7070 GN=TcasGA2_TC004393 PE=4 SV=1		218	608	408	448	203.303	634.498	493.267	381.088
CG_11638				#N/A		0	4	0	4	0	4.17433	0	3.40257
CG_11639				#N/A		253	342	253	388	235.944	356.905	305.874	330.049
CG_1164				#N/A		0	1101	3	1944	0	1148.98	3.62696	1653.65
CG_11640				#N/A		12	406	17	572	11.191	423.695	20.5528	486.567
CG_11641				#N/A		0	1	0	24	0	1.04358	0	20.4154
CG_11642				#N/A		83	150	143	174	77.4045	156.537	172.885	148.012
CG_11643				#N/A		11	2	6	7	10.2584	2.08717	7.25392	5.95449
CG_11644				#N/A		1	244	4	556	0.932584	254.634	4.83595	472.957
CG_11645				#N/A		239	248	183	276	222.888	258.808	221.245	234.777
CG_11646				#N/A		2187	50	57	166	2039.56	52.1791	68.9123	141.207
CG_11647				#N/A		6	14	17	15	5.5955	14.6102	20.5528	12.7596
CG_11648				#N/A		172	67	61	102	160.404	69.92	73.7482	86.7655
CG_11649				#N/A		78	114	45	48	72.7415	118.968	54.4044	40.8308
CG_1165				D6X3U8_TRICARelish OS=Tribolium castaneum OX=7070 GN=TcasGA2_TC011191 PE=4 SV=1		1203	4235	2143	4732	1121.9	4419.57	2590.86	4025.24
CG_11650				D6WMQ9_TRICAUncharacterized protein OS=Tribolium castaneum OX=7070 GN=TcasGA2_TC013911 PE=4 SV=1		1847	283	10349	43	1722.48	295.334	12511.8	36.5776
CG_11651				#N/A		4	0	2	10	3.73034	0	2.41797	8.50642
CG_11652				#N/A		9	11	2	13	8.39326	11.4794	2.41797	11.0583
CG_11653				#N/A		2	2	0	4	1.86517	2.08717	0	3.40257
CG_11654				A0A139WK32_TRICASensory neuron membrane protein 2-like Protein OS=Tribolium castaneum OX=7070 GN=TcasGA2_TC032585 PE=3 SV=1		2	154	0	96	1.86517	160.712	0	81.6616
CG_11655				#N/A		0	7	0	21	0	7.30508	0	17.8635
CG_11656				D6WK10_TRICAMannose-P-dolichol utilization defect 1 protein homolog-like Protein OS=Tribolium castaneum OX=7070 GN=TcasGA2_TC013726 PE=4 SV=1		292	332	179	241	272.315	346.469	216.409	205.005
CG_11657				#N/A		2	0	3	5	1.86517	0	3.62696	4.25321
CG_11658				#N/A		0	22	0	8	0	22.9588	0	6.80514
CG_11659				#N/A		81	49	81	47	75.5393	51.1355	97.928	39.9802
CG_1166	MG/GC	over	•	D6WPS7_TRICAGuanine nucleotide-binding protein G(F) subunit alpha-like Protein OS=Tribolium castaneum OX=7070 GN=TcasGA2_TC009809 PE=4 SV=2	guanine nucleotide-binding protein G(f) subunit alpha	4	5369	11	6694	3.73034	5603	13.2989	5694.2
CG_11660				#N/A		5	3	6	16	4.66292	3.13075	7.25392	13.6103
CG_11661				#N/A		0	15	69	67	0	15.6537	83.4201	56.993
CG_11662				#N/A		0	9	4	101	0	9.39224	4.83595	85.9148
CG_11663				#N/A		0	4	28	22	0	4.17433	33.8516	18.7141
CG_11664				D6WHT1_TRICAProtein arginine methyltransferase NDUFAF7 OS=Tribolium castaneum OX=7070 GN=TcasGA2_TC003565 PE=3 SV=1		234	146	252	62	218.225	152.363	304.665	52.7398
CG_11665				D6WHT1_TRICAProtein arginine methyltransferase NDUFAF7 OS=Tribolium castaneum OX=7070 GN=TcasGA2_TC003565 PE=3 SV=1		110	60	0	182	102.584	62.615	0	154.817
CG_11666				#N/A		93	67	90	109	86.7303	69.92	108.809	92.72
CG_11667				D6WKK5_TRICAAlpha-taxilin-like Protein OS=Tribolium castaneum OX=7070 GN=TcasGA2_TC014163 PE=4 SV=2		128	148	68	210	119.371	154.45	82.2111	178.635
CG_11668				D6WYC5_TRICAUncharacterized protein OS=Tribolium castaneum OX=7070 GN=TcasGA2_TC015974 PE=4 SV=1		1180	80	1924	44	1100.45	83.4866	2326.09	37.4282
CG_11669				#N/A		0	0	0	7	0	0	0	5.95449
CG_1167				#N/A		54	18	63	32	50.3595	18.7845	76.1662	27.2205
CG_11670				#N/A		239	152	113	198	222.888	158.625	136.616	168.427
CG_11671				#N/A		0	54	12	50	0	56.3535	14.5078	42.5321
CG_11672				#N/A		24	42	714	35	22.382	43.8305	863.217	29.7725
CG_11673				#N/A		111	234	102	426	103.517	244.198	123.317	362.373
CG_11674				A0A139WC96_TRICAPancreatic triacylglycerol lipase-like Protein OS=Tribolium castaneum OX=7070 GN=TcasGA2_TC034287 PE=3 SV=1		14	654	27	187	13.0562	682.503	32.6427	159.07
CG_11675				#N/A		2	228	0	141	1.86517	237.937	0	119.941
CG_11676				#N/A		11	138	10	193	10.2584	144.014	12.0899	164.174
CG_11677				D6WST8_TRICAEncore OS=Tribolium castaneum OX=7070 GN=TcasGA2_TC009582 PE=4 SV=2		286	300	135	370	266.719	313.075	163.213	314.738
CG_11678				#N/A		4	0	0	3	3.73034	0	0	2.55193
CG_11679				D6WW86_TRICAChitinase domain-containing protein 1-like Protein OS=Tribolium castaneum OX=7070 GN=TcasGA2_TC006344 PE=3 SV=1		2	73	6	119	1.86517	76.1815	7.25392	101.226
CG_1168				#N/A		2	298	4	294	1.86517	310.988	4.83595	250.089
CG_11680				#N/A		3	0	2	2	2.79775	0	2.41797	1.70128
CG_11681				D6WJU3_TRICAPorphobilinogen deaminase-like Protein OS=Tribolium castaneum OX=7070 GN=TcasGA2_TC013007 PE=3 SV=1		659	246	1032	193	614.573	256.721	1247.67	164.174
CG_11682				#N/A		113	66	21	43	105.382	68.8765	25.3887	36.5776
CG_11683				D6WFP3_TRICACleavage and polyadenylation specificity factor subunit 1-like Protein OS=Tribolium castaneum OX=7070 GN=TcasGA2_TC003068 PE=4 SV=2		689	362	475	506	642.55	377.777	574.269	430.425
CG_11684				#N/A		5	4	5	9	4.66292	4.17433	6.04494	7.65578
CG_11685				#N/A		370	383	294	468	345.056	399.692	355.442	398.1
CG_11686				#N/A		16	2	12	33	14.9213	2.08717	14.5078	28.0712
CG_11687				#N/A		105	40	9	67	97.9213	41.7433	10.8809	56.993
CG_11688				#N/A		38	74	48	113	35.4382	77.2251	58.0314	96.1225
CG_11689				#N/A		37	416	33	174	34.5056	434.13	39.8966	148.012
CG_1169				D6WGM6_TRICALaminin A OS=Tribolium castaneum OX=7070 GN=TcasGA2_TC003460 PE=4 SV=2		2127	2314	1115	2498	1983.61	2414.85	1348.02	2124.9
CG_11690				#N/A		0	3	1	21	0	3.13075	1.20899	17.8635
CG_11691				#N/A		17	117	2	46	15.8539	122.099	2.41797	39.1295
CG_11692				#N/A		5	2	3	22	4.66292	2.08717	3.62696	18.7141
CG_11693	Fat Body	over	••	D6X4R0_TRICAAmidophosphoribosyltransferase OS=Tribolium castaneum OX=7070 GN=TcasGA2_TC016203 PE=3 SV=2	amidophosphoribosyltransferase	45654	194	805	146	42576.2	202.455	973.235	124.194
CG_11694				D6WJ68_TRICASplicing factor 45-like Protein OS=Tribolium castaneum OX=7070 GN=TcasGA2_TC013083 PE=4 SV=1		159	83	119	113	148.281	86.6174	143.869	96.1225
CG_11695				#N/A		17	8	4	5	15.8539	8.34866	4.83595	4.25321
CG_11696				D7EKQ2_TRICAUncharacterized protein OS=Tribolium castaneum OX=7070 GN=TcasGA2_TC000006 PE=4 SV=1		2	3	2	5	1.86517	3.13075	2.41797	4.25321
CG_11697				D6X3F0_TRICAUncharacterized protein OS=Tribolium castaneum OX=7070 GN=TcasGA2_TC012954 PE=4 SV=1		3	9	1	8	2.79775	9.39224	1.20899	6.80514
CG_11698				#N/A		12	8	24	12	11.191	8.34866	29.0157	10.2077
CG_11699				D7EKU7_TRICAUncharacterized protein OS=Tribolium castaneum OX=7070 GN=TcasGA2_TC002152 PE=4 SV=1		1	8	6	5	0.932584	8.34866	7.25392	4.25321
CG_117	MG/GC	over	•	#N/A	300 kDa antigen AG231	334	29093	78	27012	311.483	30360.9	94.301	22977.5
CG_1170				#N/A		106	63	115	102	98.8539	65.7457	139.034	86.7655
CG_11700				#N/A		10	14	3	16	9.32584	14.6102	3.62696	13.6103
CG_11701				#N/A		257	388	209	284	239.674	404.91	252.678	241.582
CG_11702				#N/A		44	15	57	239	41.0337	15.6537	68.9123	203.303
CG_11703				#N/A		26	21	21	11	24.2472	21.9152	25.3887	9.35706
CG_11704	Fat Body*	over	•	D6WAN0_TRICAProtein takeout-like Protein OS=Tribolium castaneum OX=7070 GN=TcasGA2_TC001183 PE=4 SV=1	takeout (circadian clock control of feeding)	34233	75	20	58	31925.1	78.2687	24.1797	49.3372
CG_11705	Fat Body*	over	••	D6WAM9_TRICAProtein takeout-like Protein OS=Tribolium castaneum OX=7070 GN=TcasGA2_TC001182 PE=4 SV=1	Hemolymph juvenile hormone-binding protein	129798	558	184	445	121048	582.319	222.454	378.536
CG_11706				#N/A		0	0	0	13	0	0	0	11.0583
CG_11707				#N/A		49	86	42	95	45.6966	89.7481	50.7775	80.811
CG_11708				D2A0E3_TRICAProtein transport protein Sec61 gamma-1 subunit-like Protein OS=Tribolium castaneum OX=7070 GN=TcasGA2_TC007282 PE=3 SV=1		459	417	211	210	428.056	435.174	255.096	178.635
CG_11709				#N/A		11	17	8	25	10.2584	17.7409	9.6719	21.266
CG_1171				#N/A		68	8	22	16	63.4157	8.34866	26.5977	13.6103
CG_11710				#N/A		4	94	0	94	3.73034	98.0968	0	79.9603
CG_11711				D6WUG2_TRICAWindbeutel OS=Tribolium castaneum OX=7070 GN=TcasGA2_TC006116 PE=4 SV=1		702	127	93	97	654.674	132.535	112.436	82.5123
CG_11712				#N/A		5	28	34	23	4.66292	29.2203	41.1056	19.5648
CG_11713				#N/A		226	542	51	435	210.764	565.622	61.6584	370.029
CG_11714				D6WAU4_TRICAWD repeat domain phosphoinositide-interacting protein 4-like Protein OS=Tribolium castaneum OX=7070 GN=TcasGA2_TC001220 PE=4 SV=1		324	208	263	260	302.157	217.065	317.964	221.167
CG_11715	FatBody	under		#N/A	unidentifiable	1	108	163	148	0.932584	112.707	197.065	125.895
CG_11716				#N/A		4	3	35	0	3.73034	3.13075	42.3146	0
CG_11717				D2A1Q3_TRICAMonocarboxylate transporter 9-like Protein OS=Tribolium castaneum OX=7070 GN=TcasGA2_TC030606 PE=4 SV=2		1312	150	3816	197	1223.55	156.537	4613.5	167.576
CG_11718				#N/A		4	3	39	75	3.73034	3.13075	47.1505	63.7981
CG_11719				#N/A		0	3	0	0	0	3.13075	0	0
CG_1172				A0A139WBC6_TRICAIsoform of A0A139WBC1, RNA-binding protein Musashi homolog Rbp6-like Protein OS=Tribolium castaneum OX=7070 GN=TcasGA2_TC034370 PE=4 SV=1		56	184	731	836	52.2247	192.019	883.77	711.137
CG_11720				#N/A		0	7	0	7	0	7.30508	0	5.95449
CG_11721				#N/A		58	699	72	822	54.0899	729.464	87.0471	699.228
CG_11722				#N/A		206	44	42	63	192.112	45.9176	50.7775	53.5904
CG_11723				#N/A		4	6	0	7	3.73034	6.2615	0	5.95449
CG_11724				D2A1U0_TRICASerine/threonine-protein kinase RIO1 OS=Tribolium castaneum OX=7070 GN=TcasGA2_TC007772 PE=3 SV=1		491	111	156	144	457.899	115.838	188.602	122.492
CG_11725				D6X351_TRICAUncharacterized protein OS=Tribolium castaneum OX=7070 GN=TcasGA2_TC012545 PE=4 SV=1		103	140	128	91	96.0561	146.102	154.75	77.4084
CG_11726				#N/A		8	1	0	3	7.46067	1.04358	0	2.55193
CG_11727				A0A139WL84_TRICAIsoform of D6WHI1, Zinc finger protein 26-like Protein OS=Tribolium castaneum OX=7070 GN=TcasGA2_TC002897 PE=4 SV=1		96	90	102	88	89.5281	93.9224	123.317	74.8565
CG_11728				A0A139WC21_TRICAGlycogen debranching enzyme-like Protein OS=Tribolium castaneum OX=7070 GN=TcasGA2_TC034247 PE=4 SV=1		6838	1148	1344	1625	6377.01	1198.03	1624.88	1382.29
CG_11729				#N/A		39	57	57	82	36.3708	59.4842	68.9123	69.7526
CG_1173				D7EIP2_TRICAUncharacterized protein OS=Tribolium castaneum OX=7070 GN=TcasGA2_TC005120 PE=4 SV=1		38542	16406	19212	14440	35943.6	17121	23227.1	12283.3
CG_11730				#N/A		0	8	1	5	0	8.34866	1.20899	4.25321
CG_11731				#N/A		20	9	7	3	18.6517	9.39224	8.46291	2.55193
CG_11732				#N/A		12	0	0	5	11.191	0	0	4.25321
CG_11733				D6WZI8_TRICARRP12-like protein OS=Tribolium castaneum OX=7070 GN=TcasGA2_TC011830 PE=4 SV=2		30	15	12	16	27.9775	15.6537	14.5078	13.6103
CG_11734				#N/A		10	13	30	5	9.32584	13.5666	36.2696	4.25321
CG_11735				#N/A		28	71	10	101	26.1123	74.0944	12.0899	85.9148
CG_11736				#N/A		9	2	43	43	8.39326	2.08717	51.9865	36.5776
CG_11737				#N/A		0	4	0	13	0	4.17433	0	11.0583
CG_11738				#N/A		1	21	0	50	0.932584	21.9152	0	42.5321
CG_11739				#N/A		70	110	89	88	65.2809	114.794	107.6	74.8565
CG_1174				A0A139WKK6_TRICAIsoform of A0A139WKK8, Protein TANC2-like Protein OS=Tribolium castaneum OX=7070 GN=TcasGA2_TC002665 PE=4 SV=1		416	643	44	850	387.955	671.024	53.1954	723.046
CG_11740				D6W9R1_TRICARas-like protein 1 OS=Tribolium castaneum OX=7070 GN=TcasGA2_TC001037 PE=4 SV=1		138	103	65	111	128.697	107.489	78.5842	94.4213
CG_11741				#N/A		7	6	97	4	6.52809	6.2615	117.272	3.40257
CG_11742				D7EJ88_TRICAUncharacterized protein OS=Tribolium castaneum OX=7070 GN=TcasGA2_TC006851 PE=4 SV=1		27	22	8	26	25.1798	22.9588	9.6719	22.1167
CG_11743				#N/A		41	54	29	71	38.2359	56.3535	35.0606	60.3956
CG_11744				D6WKU4_TRICAZinc finger protein 180-like Protein OS=Tribolium castaneum OX=7070 GN=TcasGA2_TC014246 PE=4 SV=2		175	130	108	248	163.202	135.666	130.571	210.959
CG_11745				#N/A		46	16	24	13	42.8989	16.6973	29.0157	11.0583
CG_11746				#N/A		12	11	10	18	11.191	11.4794	12.0899	15.3116
CG_11747				#N/A		47	20	28	23	43.8314	20.8717	33.8516	19.5648
CG_11748				#N/A		0	1	0	10	0	1.04358	0	8.50642
CG_11749				#N/A		25	51	37	77	23.3146	53.2227	44.7325	65.4994
CG_1175				#N/A		326	319	1908	357	304.022	332.903	2306.75	303.679
CG_11750				#N/A		1	4	0	5	0.932584	4.17433	0	4.25321
CG_11751				#N/A		3	8	2	18	2.79775	8.34866	2.41797	15.3116
CG_11752				D2A213_TRICAZinc finger protein 26-like Protein OS=Tribolium castaneum OX=7070 GN=TcasGA2_TC007057 PE=4 SV=1		205	181	145	350	191.18	188.888	175.303	297.725
CG_11753				#N/A		130	29	34	70	121.236	30.2639	41.1056	59.5449
CG_11754				A0A139WIQ2_TRICAIsoform of D2A294, Phospholipid-transporting ATPase OS=Tribolium castaneum OX=7070 GN=TcasGA2_TC007810 PE=3 SV=1		446	987	145	931	415.932	1030.02	175.303	791.948
CG_11755				A0A139WB42_TRICAATP-dependent RNA helicase DDX54-like Protein OS=Tribolium castaneum OX=7070 GN=TcasGA2_TC031326 PE=3 SV=1		538	181	306	226	501.73	188.888	369.95	192.245
CG_11756				#N/A		98	65	98	67	91.3932	67.8329	118.481	56.993
CG_11757				#N/A		150	59	78	89	139.888	61.5714	94.301	75.7071
CG_11758				D6WJM6_TRICANbs OS=Tribolium castaneum OX=7070 GN=TcasGA2_TC013036 PE=4 SV=2		408	246	289	322	380.494	256.721	349.397	273.907
CG_11759				#N/A		212	131	22	170	197.708	136.709	26.5977	144.609
CG_1176				#N/A		102	248	216	250	95.1236	258.808	261.141	212.66
CG_11760				#N/A		4	8	0	7	3.73034	8.34866	0	5.95449
CG_11761				#N/A		86	110	8	84	80.2022	114.794	9.6719	71.4539
CG_11762				#N/A		4	26	2	30	3.73034	27.1331	2.41797	25.5193
CG_11763				#N/A		16	27	21	20	14.9213	28.1767	25.3887	17.0128
CG_11764				#N/A		1	11	0	5	0.932584	11.4794	0	4.25321
CG_11765				#N/A		3	12	1	57	2.79775	12.523	1.20899	48.4866
CG_11766				#N/A		1	7	2	9	0.932584	7.30508	2.41797	7.65578
CG_11767				#N/A		7	11	0	1	6.52809	11.4794	0	0.850642
CG_11768				#N/A		12	2	8	7	11.191	2.08717	9.6719	5.95449
CG_11769				#N/A		2	18	6	95	1.86517	18.7845	7.25392	80.811
CG_1177				D6WDT1_TRICAPutative arginine--tRNA ligase, cytoplasmic-like Protein OS=Tribolium castaneum OX=7070 GN=TcasGA2_TC003711 PE=3 SV=2		610	375	577	453	568.876	391.343	697.586	385.341
CG_11770				#N/A		83	124	36	214	77.4045	129.404	43.5235	182.037
CG_11771				#N/A		58	80	113	113	54.0899	83.4866	136.616	96.1225
CG_11772				D6WL56_TRICANEDD8-like Protein OS=Tribolium castaneum OX=7070 GN=TcasGA2_TC014299 PE=4 SV=1		572	262	283	308	533.438	273.419	342.143	261.998
CG_11773				A0A139WCG4_TRICALow affinity cationic amino acid transporter 2-like Protein (Fragment) OS=Tribolium castaneum OX=7070 GN=TcasGA2_TC034265 PE=4 SV=1		130	32	22	25	121.236	33.3946	26.5977	21.266
CG_11774				#N/A		0	4	0	2	0	4.17433	0	1.70128
CG_11775				#N/A		162	27	46	13	151.079	28.1767	55.6134	11.0583
CG_11776				#N/A		1683	164	368	208	1569.54	171.148	444.907	176.934
CG_11777				A0A139WPC3_TRICAUncharacterized protein OS=Tribolium castaneum OX=7070 GN=TcasGA2_TC010853 PE=3 SV=1		5	13	7	14	4.66292	13.5666	8.46291	11.909
CG_11778				#N/A		13	22	2	23	12.1236	22.9588	2.41797	19.5648
CG_11779				#N/A		7	83	0	42	6.52809	86.6174	0	35.727
CG_1178				A0A139WL23_TRICANeutral alpha-glucosidase AB-like Protein OS=Tribolium castaneum OX=7070 GN=TcasGA2_TC032418 PE=4 SV=1		8	968	31	1432	7.46067	1010.19	37.4786	1218.12
CG_11780				D6WNY9_TRICARho-associated protein kinase 1-like Protein OS=Tribolium castaneum OX=7070 GN=TcasGA2_TC014705 PE=3 SV=2		268	373	279	441	249.932	389.256	337.307	375.133
CG_11781				D6WEZ5_TRICAVacuolar fusion protein CCZ1 homolog-like Protein OS=Tribolium castaneum OX=7070 GN=TcasGA2_TC003316 PE=4 SV=2		146	51	206	115	136.157	53.2227	249.051	97.8238
CG_11782				D2A0A8_TRICACalcium-binding mitochondrial carrier protein Aralar1-like Protein OS=Tribolium castaneum OX=7070 GN=TcasGA2_TC008186 PE=3 SV=1		121	162	0	0	112.843	169.06	0	0
CG_11783				#N/A		10	2	9	2	9.32584	2.08717	10.8809	1.70128
CG_11784				D2A4B9_TRICAMoesin/ezrin/radixin homolog 2-like Protein OS=Tribolium castaneum OX=7070 GN=TcasGA2_TC014860 PE=4 SV=1		669	356	455	432	623.899	371.515	550.089	367.477
CG_11785				#N/A		3	15	1	24	2.79775	15.6537	1.20899	20.4154
CG_11786				#N/A		0	3	4	0	0	3.13075	4.83595	0
CG_11787				#N/A		16	18	9	20	14.9213	18.7845	10.8809	17.0128
CG_11788				D2A5G2_TRICASpermidine synthase-like Protein OS=Tribolium castaneum OX=7070 GN=TcasGA2_TC015179 PE=3 SV=1		0	0	0	7	0	0	0	5.95449
CG_11789				#N/A		11	133	18	53	10.2584	138.796	21.7618	45.084
CG_1179				D6WX73_TRICAUncharacterized protein KIAA0195-like Protein OS=Tribolium castaneum OX=7070 GN=TcasGA2_TC006494 PE=4 SV=1		268	411	122	416	249.932	428.912	147.496	353.867
CG_11790				#N/A		69	66	55	84	64.3483	68.8765	66.4943	71.4539
CG_11791				D6WZ30_TRICA60S ribosomal protein L3-like Protein OS=Tribolium castaneum OX=7070 GN=TcasGA2_TC005395 PE=3 SV=1		0	0	0	26	0	0	0	22.1167
CG_11792				#N/A		18	30	53	32	16.7865	31.3075	64.0763	27.2205
CG_11793				#N/A		0	13	2	46	0	13.5666	2.41797	39.1295
CG_11794				D6WIX8_TRICANucleoporin NUP53-like Protein OS=Tribolium castaneum OX=7070 GN=TcasGA2_TC013975 PE=4 SV=1		206	267	199	336	192.112	278.637	240.588	285.816
CG_11795				#N/A		4	0	4	10	3.73034	0	4.83595	8.50642
CG_11796				#N/A		193	331	231	367	179.989	345.426	279.276	312.186
CG_11797				D6WL19_TRICAPutative ATP-dependent RNA helicase spindle-E-like Protein OS=Tribolium castaneum OX=7070 GN=TcasGA2_TC013528 PE=4 SV=1		518	350	635	463	483.078	365.254	767.707	393.847
[truncated: 84,699 more rows]
